# Supplementary material for: Patterns and determinants of plant biodiversity in non-commercial forests of eastern China
Source: PLoS One. 2017 Nov 21;12(11):e0188409. doi: 10.1371/journal.pone.0188409 (PMC5697849; doi:10.1371/journal.pone.0188409)
Supplement: S1 Table — (XLSX) [file pone.0188409.s001.xlsx]

## Sheet: Environmental data
Plot	Slope	Aspect	Slope position	Elevation	Soil depth (cm)	Humus depth (cm)	Litter depth (cm)	Canopy density	Forest age	Forest type
CA1	39	270	2	220	60	3	1	0.9	3	2
CA10	38	45	3	358	6	2	1	0.7	2	3
CA101	25	90	1	624	80	7	4	0.6	3	2
CA104	30	270	2	760	100	9	3.8	0.8	3	2
CA109	28	180	1	250	100	6	3.2	0.4	1	2
CA111	30	0	3	320	90	7	1.7	0.8	3	2
CA113	30	180	3	218	110	9	3	0.5	3	2
CA115	35	180	1	224	60	6	5	0.8	3	2
CA116	15	180	2	176	50	6	2	0.5	3	2
CA12	32	225	2	640	33	8	2	0.6	3	2
CA123	40	135	4	584	60	4	2	0.8	3	2
CA124	35	270	1	213	60	5	2	0.7	3	2
CA126	36	315	1	484	70	3	2	0.7	2	1
CA127	39	90	1	741	60	3	2	0.5	1	3
CA128	38	0	3	1149	50	8	2	0.7	1	3
CA129	26	180	1	166	70	4	5	0.7	3	2
CA13	36	225	2	200	41	8	3	0.5	3	2
CA131	39	90	1	162	50	5	2	0.8	1	1
CA133	NA	135	3	705	70	3	2	0.7	1	3
CA134	35	315	2	991	50	5	6	0.8	3	3
CA135	43	90	3	1134	50	5	3	0.8	1	3
CA136	42	135	3	140	50	5	3	0.7	3	3
CA137	40	90	3	250	30	7	4	0.6	3	2
CA138	37	180	1	180	50	5	2	0.8	3	2
CA139	25	315	1	120	60	5	3	0.6	3	2
CA14	31	0	3	140	29	7	2	0.5	2	3
CA141	38	315	2	460	50	6	2	0.8	3	2
CA142	35	225	2	250	23	1.5	2.5	0.4	3	2
CA143	27	90	1	623	90	9	3.5	0.8	3	2
CA144	27	90	3	640	80	8	4	0.9	3	2
CA145	NA	90	3	250	70	9	5	0.8	1	2
CA146	37	180	2	326	60	7	3	0.8	1	3
CA147	25	270	4	246	90	7	3	0.9	3	2
CA148	35	45	3	260	40	5	3	0.8	3	3
CA15	36	315	2	340	44	6	2	0.9	3	1
CA150	43	270	2	200	55	1	2	0.9	3	2
CA151	43	0	4	210	40	5	4	0.9	3	2
CA153	25	225	3	140	40	7	3	0.6	3	2
CA154	42	225	2	300	40	5	5	0.5	3	2
CA155	30	225	3	150	50	6	4	0.7	3	2
CA156	20	180	2	325	25	6	3	0.8	3	2
CA158	44	315	1	420	40	4	1	0.9	3	3
CA16	38	45	4	400	32	6	2	0.6	3	2
CA162	38	270	3	150	50	6	2	0.6	1	3
CA163	44	45	4	200	35	6	4	0.4	3	2
CA164	37	135	2	200	30	3	1	0.4	2	2
CA165	41	0	3	140	50	4	3	0.7	3	2
CA166	27	225	2	160	50	9	3	0.6	2	2
CA17	38	225	3	300	60	4	3	0.9	2	2
CA171	40	0	3	124	45	5	4	0.8	3	2
CA172	30	180	3	171	75	7	3	0.5	3	2
CA173	25	180	2	200	50	2	1	0.5	3	2
CA174	20	90	1	127	45	7	3	0.7	3	1
CA175	27	135	2	250	45	5	2	0.4	3	2
CA176	46	135	3	156	35	7	2	0.2	3	2
CA177	29	135	1	137	65	5	7	0.5	3	2
CA179	28	45	2	361	65	5	2	0.8	3	2
CA180	27	225	1	135	65	7	3	0.7	3	2
CA181	40	315	3	443	50	6	1	0.7	3	2
CA182	37	45	1	230	60	4	2	0.7	3	1
CA183	34	225	2	751	55	6	2	0.7	3	2
CA184	45	135	2	421	35	4	2	0.7	3	2
CA185	38	315	3	118	50	4	1	0.8	3	2
CA186	27	315	3	127	70	7	4	0.7	3	2
CA187	20	315	2	147	55	6	5	0.5	3	2
CA188	30	180	4	127	80	1	3	0.9	3	2
CA19	42	270	3	720	30	5	2	0.8	1	3
CA190	34	0	3	146	70	7	3	0.8	3	2
CA191	29	315	1	122	60	6	6	0.7	3	2
CA192	25	135	2	206	65	7	5	0.7	3	2
CA193	32	45	1	112	70	7	5	0.3	3	2
CA195	29	135	3	145	60	7	4	0.7	3	2
CA197	33	45	1	220	50	6	3	0.6	3	2
CA198	20	225	3	190	40	5	3	0.4	3	3
CA20	38	270	4	997	65	8	3	0.8	2	3
CA200	38	135	3	180	45	7	2	0.7	3	2
CA201	35	315	3	150	50	4	1.5	0.6	3	2
CA202	35	45	2	175	45	6	1.5	0.5	3	2
CA203	30	225	1	135	50	4	3	0.4	3	2
CA205	35	135	3	320	60	3	1	0.5	3	2
CA207	30	225	2	300	45	6	2.3	0.7	3	2
CA208	35	315	2	500	39	6	3	0.9	3	2
CA21	NA	225	3	710	40	4	2	0.8	3	2
CA210	31	45	2	430	85	4.5	2	0.8	2	2
CA211	NA	225	3	55	36	6	3	0.5	3	2
CA213	43	45	2	434	60	5	2	0.9	3	2
CA216	35	0	1	500	50	5	2	0.7	3	2
CA217	40	135	3	545	40	5	1	0.8	2	3
CA219	50	0	1	440	35	3	5	0.9	3	2
CA22	39	225	2	115	55	3	2	0.7	3	2
CA221	50	135	3	180	35	4	5	0.6	3	1
CA223	50	270	1	324	20	3	2	0.5	3	1
CA225	30	180	2	250	100	6	4.3	0.5	3	2
CA227	36	135	3	304	60	3	1.5	0.4	1	2
CA228	22	180	2	890	80	4	2	0.8	1	2
CA23	39	45	4	180	30	7	3	0.8	1	3
CA24	NA	180	2	150	30	8	3.2	0.6	3	2
CA25	30	90	1	170	75	6	2.5	0.6	3	2
CA26	NA	225	1	500	82	7	2.5	0.7	3	2
CA27	31	270	1	270	33	9	2	0.7	2	2
CA3	NA	180	1	130	15	2	2	0.8	3	1
CA33	32	180	1	520	87	5	2.5	0.5	3	2
CA34	33	45	2	380	40	6	1	0.8	3	2
CA35	43	135	1	280	32	4	3	0.4	3	2
CA37	39	225	2	188	65	8	3	0.9	3	2
CA4	45	45	2	420	55	8	2	0.6	3	2
CA40	40	90	1	618	50	6	5	0.9	3	2
CA42	41	90	3	180	55	7	3	0.9	1	3
CA43	43	180	1	191	50	5	2	0.9	3	2
CA45	39	180	1	490	35	5	5	0.6	1	3
CA46	45	90	1	376	60	7	2	0.4	3	1
CA48	45	135	2	281	50	5	1	0.8	3	2
CA49	45	135	3	605	45	7	3	0.8	2	2
CA5	35	135	3	330	20	3	2	0.3	1	3
CA50	47	0	3	592	60	6	3	0.9	2	3
CA51	23	225	3	1176	50	5	5	0.9	2	3
CA52	32	315	1	500	35	2	2	0.5	2	2
CA54	35	135	1	170	20	6	2.5	0.4	2	2
CA55	34	135	2	320	40	6	3	0.5	3	1
CA56	35	225	1	570	80	6	1	0.8	3	2
CA57	35	180	1	250	80	6	2	0.6	3	2
CA58	35	135	4	380	80	7	2	0.8	3	2
CA59	35	135	1	450	80	7	2	0.8	3	2
CA6	0	180	3	320	60	5	3	0.5	2	2
CA61	35	270	1	300	80	7	2	0.5	3	1
CA62	35	90	1	550	80	8	1	0.7	3	2
CA63	30	270	2	470	80	8	1	0.6	3	2
CA64	31	270	2	370	80	6	1	0.5	3	2
CA65	35	225	1	500	80	7	2	0.6	3	2
CA68	40	45	3	1070	50	5	2	0.7	1	3
CA7	38	45	1	365	50	2	1	0.7	2	2
CA70	40	45	2	550	80	8	2	0.5	2	2
CA71	40	225	3	850	50	6	2	0.7	2	2
CA72	40	225	3	750	50	6	2	0.9	2	3
CA73	20	90	2	250	50	6	1	0.5	3	2
CA74	40	180	2	650	50	6	1	0.7	3	2
CA75	40	225	2	200	50	6	1	0.7	2	2
CA78	50	45	3	170	55	6	2	0.8	2	3
CA79	50	180	1	16	80	8	3	0.9	3	2
CA89	50	45	3	487	65	6	2	0.7	2	3
CA9	40	180	3	264	50	5	3	0.9	1	2
CA90	50	270	2	212	35	3	3	0.5	2	1
CA91	50	270	1	254	60	5	3	0.7	3	2
CA94	50	315	2	445	60	6	3	0.4	3	2
CA95	45	90	1	275	60	6	2	0.6	3	2
CA96	31	180	1	154	50	5	3	0.9	3	1
CA99	25	180	2	135	100	8	2	0.5	3	1
CS1	25	270	1	181	50	5	3	0.4	2	3
CS10	20	90	2	340	60	5	5	0.6	2	2
CS101	34	270	3	264	40	5	5	0.6	1	2
CS12	25	0	1	240	40	4	3	0.5	2	2
CS15	45	180	3	720	50	5	6	0.9	2	2
CS16	27	270	1	320	40	4	4	0.6	1	2
CS17	45	90	3	340	70	5	6	0.6	3	3
CS19	30	225	1	155	50	4	5	0.5	3	1
CS2	30	90	3	247	50	5	5	0.6	3	2
CS20	40	270	2	155	40	5	3	0.6	2	2
CS23	27	180	1	146	70	6	8	0.8	2	1
CS24	33	135	2	120	40	3	5	0.8	3	2
CS25	22	90	3	175	80	7	5	0.7	2	2
CS27	33	315	1	127	60	7	8	0.6	3	2
CS29	24	180	1	125	70	7	6	0.6	2	2
CS3	25	270	1	154	50	4	5	0.8	2	1
CS30	25	90	2	187	60	3	3	0.7	2	2
CS31	46	0	3	470	40	5	4	0.7	2	3
CS32	40	270	1	319	40	5	3	0.7	3	2
CS33	38	90	3	320	40	5	3	0.7	3	2
CS34	38	180	2	338	40	5	4	0.7	2	2
CS35	30	270	3	445	45	5	5	0.7	2	3
CS36	30	90	1	359	35	4	4	0.5	1	3
CS37	40	0	2	241	45	5	5	0.7	3	2
CS38	30	270	3	522	40	5	5	0.7	2	3
CS39	43	45	2	356	40	6	3	0.7	2	3
CS40	38	135	1	371	45	6	3	0.7	3	2
CS42	39	90	3	432	50	6	3	0.7	2	2
CS46	38	0	4	366	60	8	6	0.6	1	3
CS47	26	0	2	269	70	6	4	0.5	2	2
CS48	26	180	1	132	60	7	5	0.6	2	2
CS49	35	0	3	213	70	4	5	0.6	1	3
CS5	26	270	1	196	30	4	5	0.7	3	1
CS50	38	135	1	157	50	5	4	0.5	3	1
CS51	25	180	1	123	25	5	2	0.4	3	1
CS52	20	270	1	135	40	5	1	0.5	3	1
CS53	40	180	2	239	45	5	3	0.6	3	2
CS54	45	45	2	284	35	4	3	0.5	3	1
CS55	45	270	2	365	30	4	2	0.4	2	3
CS57	30	135	1	125	45	5	3	0.5	3	1
CS59	20	270	3	131	60	5	5	0.7	3	3
CS6	38	180	2	155	40	5	8	0.8	3	2
CS63	25	270	2	98	40	5	2	0.4	3	1
CS64	38	180	1	144	40	4	2	0.6	3	1
CS66	35	315	3	107	50	4	3	0.5	3	1
CS68	33	315	1	130	40	4	4	0.8	3	1
CS7	22	180	1	136	30	3	5	0.3	1	1
CS70	NA	45	3	130	70	5	5	0.6	2	3
CS71	47	180	3	660	40	4	5	0.7	2	3
CS74	35	315	1	670	60	7	4	0.4	3	1
CS76	46	135	1	480	50	7	6	0.7	2	2
CS77	40	180	2	780	30	3	5	0.8	3	2
CS79	40	270	2	400	50	5	5	0.6	2	2
CS8	40	180	3	792	30	5	8	0.8	1	3
CS80	30	0	3	350	50	4	3	0.6	2	3
CS81	44	135	3	330	25	2	5	0.6	3	3
CS82	35	180	3	860	50	5	5	0.7	3	2
CS83	40	90	2	670	20	2	5	0.4	2	2
CS84	22	270	2	400	60	5	5	0.5	3	2
CS86	38	45	3	530	20	2	3	0.6	2	3
CS87	42	90	1	455	40	2	3	0.4	3	2
CS88	46	225	1	525	60	5	5	0.6	3	2
CS89	35	0	1	870	40	4	3	0.7	1	3
CS9	39	135	3	439	30	7	5	0.7	1	3
CS90	40	0	1	470	30	3	5	0.6	3	2
CS92	37	135	1	207	50	5	6	0.5	2	1
CS93	23	270	1	210	50	5	5	0.6	2	2
CS97	32	225	2	200	30	3	4	0.6	2	1
FY1	30	135	3	372	35	3	2	0.6	1	3
FY10	35	225	2	96	45	2	3	0.9	2	3
FY14	25	225	3	425	40	5	3	0.6	3	2
FY15	37	90	1	68	55	3	5	0.7	3	2
FY20	20	225	3	23	50	4	3	0.9	1	2
FY22	32	135	3	126	40	3	4	0.8	2	3
FY24	25	225	3	231	35	3	5	0.8	2	3
FY27	35	270	3	300	50	5	4	0.7	1	3
FY28	30	180	3	500	45	5	4	0.7	2	3
FY29	35	0	1	630	50	4	5	0.7	3	1
FY3	36	0	3	250	30	2	3	0.3	1	3
FY31	30	45	3	300	50	4	2	0.7	1	3
FY32	30	135	2	300	40	5	5	0.6	2	3
FY34	20	0	2	550	60	4	2	0.7	1	2
FY35	25	135	3	180	50	5	4	0.7	2	3
FY36	38	270	3	350	35	4	4	0.7	2	3
FY37	40	225	3	240	40	4	5	0.7	2	3
FY38	38	225	3	170	50	5	5	0.8	2	3
FY40	30	0	1	260	50	4	3	0.4	2	3
FY41	36	135	3	300	50	5	5	0.7	2	3
FY44	30	0	2	60	60	6	4	0.5	2	3
FY46	35	180	3	250	40	3	5	0.7	1	3
FY47	38	225	3	500	40	4	5	0.8	2	3
FY48	42	180	3	450	40	3	3	0.8	2	3
FY50	40	270	3	780	40	4	3	0.7	1	3
FY52	38	180	3	130	50	4	3	0.8	1	3
FY53	39	225	4	390	35	2	4	0.6	1	3
FY54	NA	315	1	200	50	4	4	0.8	2	2
FY56	35	270	2	500	50	5	5	0.8	1	2
FY57	40	90	3	550	30	4	4	0.7	1	3
FY60	43	45	2	350	40	2	3	0.8	1	2
FY61	39	45	2	150	45	4	4	0.5	1	3
FY62	32	315	1	700	50	6	4	0.6	2	2
FY63	38	315	2	300	45	5	4	0.8	3	2
FY64	39	270	3	50	60	5	4	0.7	2	3
FY65	36	180	3	90	50	5	5	0.6	2	3
FY66	36	45	2	100	60	5	5	0.8	3	2
FY67	36	45	3	620	50	5	4	0.8	1	3
FY68	38	270	2	400	40	4	4	0.8	2	3
FY69	30	0	3	110	25	2	4	0.6	2	3
FY7	42	45	1	253	30	2	2	0.7	1	3
FY70	30	270	3	150	40	5	3	0.7	2	3
FY73	27	90	3	160	55	4	4	0.6	1	3
FY74	25	315	4	110	60	4	5	0.7	2	3
FY75	20	270	3	170	45	4	4	0.8	2	3
FY76	35	90	2	240	35	2	4	0.5	2	3
FY77	20	225	3	130	40	3	4	0.7	2	3
FY78	28	90	2	70	55	6	4	0.7	3	2
FY79	25	90	3	70	60	4	4	0.6	3	2
FY8	42	45	2	253	30	2	2	0.6	2	3
FY80	23	225	3	110	35	3	5	0.6	2	3
FY81	40	315	3	150	40	4	5	0.7	3	2
FY82	20	90	4	120	55	5	4	0.3	1	3
FY83	25	270	3	360	35	4	4	0.6	2	3
FY84	50	225	3	80	45	3	3	0.7	1	3
FY85	33	225	2	270	40	5	6	0.8	3	2
FY86	32	135	3	250	40	4	5	0.8	2	3
FY87	28	90	2	180	55	6	4	0.7	3	2
FY88	25	180	4	120	50	6	5	0.7	2	3
FY9	33	135	2	395	40	2	2	0.5	1	2
JD1	39	45	2	300	50	5	2	0.6	2	2
JD100	42	90	3	140	30	2	4	0.6	2	3
JD101	28	135	2	270	50	4	4	0.8	3	2
JD102	25	90	1	160	50	4	5	0.6	3	2
JD103	30	135	2	105	40	5	4	0.8	2	1
JD104	18	0	1	85	50	4	4	0.8	3	2
JD105	30	135	2	420	30	3	3	0.6	2	3
JD106	40	315	1	225	40	3	4	0.6	2	2
JD107	30	90	1	110	50	6	4	0.8	3	2
JD108	30	270	1	175	40	4	3	0.8	3	2
JD109	16	45	1	170	50	4	3	0.6	3	2
JD110	28	180	1	130	50	3	3	0.7	3	1
JD111	20	135	1	60	55	5	5	0.8	3	2
JD112	20	315	2	105	60	5	4	0.8	3	2
JD113	38	90	1	110	60	4	3	0.5	3	2
JD114	35	45	2	250	40	6	4	0.8	2	2
JD115	30	90	1	220	40	4	4	0.7	1	2
JD118	35	315	3	410	30	4	3	0.6	2	3
JD119	25	90	2	230	50	4	2	0.5	1	2
JD12	45	225	3	400	35	3	3	0.7	2	3
JD120	45	315	3	270	30	3	2	0.4	1	3
JD121	45	270	3	400	30	2	2	0.8	2	3
JD122	38	315	3	550	35	4	5	0.7	2	3
JD125	37	0	2	680	50	5	5	0.7	2	2
JD129	35	315	1	500	40	3	4	0.7	3	2
JD133	40	315	4	290	45	4	5	0.8	2	3
JD134	20	225	3	570	55	5	5	0.6	2	2
JD136	38	315	3	400	45	4	4	0.7	1	3
JD137	38	90	1	100	35	2	4	0.8	3	2
JD139	35	90	3	600	50	4	5	0.7	1	3
JD14	40	180	2	310	40	3	4	0.8	3	2
JD140	38	90	3	520	50	5	5	0.6	1	3
JD142	35	180	2	350	40	5	5	0.6	3	2
JD145	20	180	3	620	50	6	8	0.8	3	2
JD147	38	225	1	600	60	5	6	0.7	1	3
JD15	39	180	3	470	40	2	3	0.7	1	2
JD150	35	180	1	320	50	4	4	0.6	3	2
JD151	36	135	3	260	60	5	8	0.9	3	3
JD152	45	315	2	600	35	5	5	0.8	1	3
JD153	35	225	2	330	50	4	5	0.7	2	2
JD154	35	45	2	300	35	5	6	0.8	3	2
JD155	36	45	1	160	60	6	7	0.7	3	2
JD159	21	315	1	340	50	4	5	0.7	2	1
JD16	38	270	3	270	50	3	4	0.8	3	2
JD160	20	225	2	250	60	5	6	0.7	3	2
JD161	18	90	1	200	50	5	5	0.8	2	2
JD162	38	270	3	300	40	5	4	0.8	2	3
JD163	30	135	1	120	60	5	6	0.7	3	2
JD164	38	315	3	200	50	7	5	0.8	3	3
JD165	42	180	3	200	40	7	6	0.8	3	3
JD166	35	135	2	200	60	7	5	0.8	3	2
JD17	38	135	1	200	45	4	5	0.7	3	2
JD19	40	135	3	340	40	3	5	0.8	1	3
JD2	39	315	3	420	35	4	3	0.7	1	2
JD21	40	225	1	400	40	3	3	0.6	2	2
JD22	38	45	2	170	60	3	4	0.8	2	2
JD23	38	180	3	400	40	4	4	0.8	2	2
JD24	36	135	2	150	50	4	3	0.7	3	2
JD29	38	135	1	190	45	4	4	0.7	1	3
JD3	39	180	3	800	35	3	4	0.8	2	3
JD30	40	45	3	260	30	3	4	0.8	2	3
JD31	38	135	1	70	50	3	4	0.7	3	1
JD32	38	135	4	440	45	4	3	0.7	1	3
JD33	NA	90	3	500	35	4	5	0.8	2	3
JD34	40	90	3	570	35	4	4	0.8	1	3
JD36	40	225	3	280	50	3	4	0.8	2	2
JD39	38	90	1	90	50	5	5	0.6	3	2
JD4	40	90	2	400	30	3	2	0.8	1	3
JD40	39	45	1	240	50	4	3	0.7	2	2
JD41	30	180	1	120	45	5	4	0.7	3	1
JD42	35	90	1	219	40	4	5	0.7	2	2
JD43	30	270	1	150	50	4	3	0.5	3	2
JD44	40	315	1	100	40	5	3	0.6	3	2
JD46	30	90	1	118	40	5	4	0.7	3	2
JD48	35	0	2	125	40	5	4	0.6	2	2
JD5	39	315	3	350	50	3	3	0.8	1	3
JD50	30	270	1	330	35	5	4	0.7	3	1
JD52	25	0	1	300	50	6	5	0.6	3	2
JD53	45	45	3	85	40	5	3	0.7	3	3
JD54	36	135	1	420	50	6	5	0.6	2	2
JD55	38	135	2	630	40	5	5	0.6	2	2
JD57	35	135	3	450	25	3	5	0.7	2	3
JD58	35	45	3	120	40	5	4	0.8	2	3
JD59	35	135	2	320	50	5	4	0.7	3	2
JD6	39	135	4	430	40	4	2	0.7	3	2
JD60	40	0	2	360	30	3	4	0.7	2	3
JD61	40	270	3	400	30	3	5	0.7	2	3
JD62	35	180	3	850	40	5	5	0.7	2	3
JD63	40	135	3	820	40	4	5	0.7	2	3
JD64	45	135	1	480	40	4	5	0.7	2	3
JD65	25	270	2	120	50	4	3	0.6	3	2
JD66	43	225	3	400	30	3	4	0.7	2	3
JD67	35	180	2	125	50	4	5	0.7	3	2
JD68	35	90	3	85	40	5	5	0.7	2	2
JD69	38	90	1	100	50	3	5	0.6	3	1
JD70	45	315	3	280	35	5	3	0.8	2	3
JD72	46	90	3	550	45	5	4	0.8	2	3
JD74	50	180	3	200	35	3	4	0.6	2	3
JD76	35	180	2	200	50	5	5	0.7	3	2
JD77	38	225	3	500	35	3	5	0.7	2	3
JD78	25	180	1	50	40	5	4	0.6	3	1
JD79	27	180	1	100	40	3	5	0.7	2	1
JD81	34	135	1	100	55	4	5	0.6	2	1
JD82	18	90	3	320	50	5	3	0.6	1	3
JD84	28	135	1	140	55	5	4	0.5	3	2
JD85	40	225	3	190	35	2	3	0.3	1	3
JD88	35	45	3	680	30	4	4	0.7	2	3
JD89	40	135	2	450	60	5	3	0.7	1	3
JD90	32	45	3	630	40	4	4	0.7	2	3
JD91	32	90	3	540	35	3	4	0.6	2	3
JD92	40	90	2	300	35	3	3	0.4	2	2
JD93	14	315	2	200	60	6	5	0.8	3	1
JD94	15	90	1	80	50	4	4	0.7	3	1
JD96	25	135	1	290	55	7	3	0.8	3	2
JD98	10	315	2	190	60	6	5	0.8	3	2
KC13	30	270	1	225	80	5	3	0.8	3	2
KC15	40	225	1	305	30	3	5	0.6	3	1
KC18	35	135	2	960	60	5	5	0.4	2	2
KC19	38	225	2	405	60	5	8	0.7	1	3
KC2	25	270	2	150	30	2	2	0.6	3	1
KC21	45	90	3	465	30	3	5	0.8	2	3
KC22	40	315	3	650	40	4	3	0.6	1	3
KC23	46	225	3	600	30	4	5	0.8	1	3
KC24	48	0	1	530	40	5	8	0.6	2	2
KC3	42	0	3	220	40	3	3	0.6	2	3
KC30	43	135	2	500	45	5	5	0.8	2	2
KC32	38	270	2	510	40	5	5	0.4	2	2
KC34	40	180	3	490	40	3	3	0.6	1	3
KC36	45	225	1	720	30	3	3	0.7	2	2
KC37	35	0	1	630	40	4	4	0.6	3	2
KC38	38	180	1	245	50	3	4	0.7	3	1
KC39	30	270	3	480	30	3	3	0.6	1	3
KC40	35	135	1	310	30	4	3	0.8	3	1
KC41	38	180	3	490	40	4	4	0.6	2	2
KC42	39	90	2	530	30	3	3	0.5	2	2
KC43	38	135	3	510	30	3	4	0.5	2	3
KC44	37	90	2	1072	25	4	3	0.7	3	2
KC47	39	135	2	860	30	4	3	0.4	2	2
KC48	28	225	3	200	60	5	3	0.7	2	3
KC5	30	315	1	365	50	4	5	0.4	3	1
KC50	25	0	3	130	40	3	3	0.7	1	2
KC51	28	90	2	120	40	3	3	0.6	3	2
KC52	25	0	3	150	40	3	3	0.5	3	2
KC6	28	180	1	141	20	3	4	0.5	2	1
KC7	40	315	2	310	80	8	5	0.6	2	2
KC8	38	225	2	577	40	8	5	0.5	1	2
KC9	35	90	3	770	50	5	8	0.5	1	2
LX1	26	90	2	350	40	4	2	0.6	1	1
LX10	43	0	2	420	25	2	3	0.6	2	2
LX11	37	270	3	300	30	4	3	0.6	2	2
LX12	30	90	3	550	45	4	5	0.9	2	3
LX13	30	180	3	120	40	4	2	0.7	2	2
LX15	30	90	2	250	40	4	3	0.8	2	2
LX16	20	225	1	240	30	2	2	0.7	2	2
LX17	20	180	3	650	45	4	3	0.7	2	3
LX18	20	270	1	380	30	3	3	0.7	2	2
LX19	34	90	3	400	40	4	2	0.9	3	3
LX2	21	180	2	480	30	3	3	0.7	1	2
LX20	30	270	3	360	45	4	3	0.7	3	2
LX21	20	225	3	450	35	2	3	0.7	2	3
LX22	20	270	1	400	45	4	2	0.5	2	1
LX23	18	180	1	400	40	4	2	0.5	1	2
LX24	12	180	3	150	50	5	3	0.6	2	3
LX25	7	180	2	70	50	4	4	0.8	3	2
LX26	40	135	3	280	45	4	4	0.8	2	3
LX27	24	135	3	360	40	4	2	0.9	3	2
LX28	19	90	1	300	45	4	3	0.9	2	2
LX29	35	180	2	500	45	3	5	0.7	2	2
LX3	20	90	1	210	45	4	2	0.2	1	1
LX30	6	180	1	75	40	3	2	0.7	2	1
LX31	18	45	2	560	45	4	2	0.8	3	2
LX33	15	0	2	600	40	2	2	0.6	2	2
LX34	20	180	4	400	40	4	2	0.8	2	2
LX35	24	0	1	330	40	3	3	0.6	2	2
LX36	30	135	2	700	25	3	3	0.8	1	2
LX37	15	180	4	240	35	4	2	0.6	2	3
LX38	20	270	1	200	45	4	3	0.7	2	1
LX39	20	180	2	200	50	5	4	0.6	2	2
LX40	20	45	3	200	50	5	4	0.5	2	2
LX41	15	270	2	150	50	4	3	0.7	2	2
LX42	15	225	2	270	45	5	4	0.5	2	2
LX43	20	135	3	200	50	4	3	0.3	1	3
LX44	15	90	1	600	45	5	2	0.9	3	2
LX46	10	135	1	100	35	3	2	0.6	2	2
LX47	18	180	3	350	50	5	5	0.7	2	2
LX48	16	90	1	370	50	4	5	0.8	3	2
LX49	15	315	2	320	50	5	3	0.7	1	2
LX5	41	270	3	550	35	2	3	0.7	1	3
LX51	25	180	3	80	30	3	2	0.5	2	2
LX52	15	0	2	560	45	5	3	0.8	3	2
LX53	15	90	3	400	50	4	5	0.7	3	2
LX54	25	225	2	290	65	5	5	0.9	3	2
LX55	28	180	4	160	30	3	2	0.8	2	2
LX6	29	90	2	575	30	4	2	0.7	2	3
LX7	13	180	1	370	30	3	3	0.7	2	1
LX8	25	270	3	250	25	2	2	0.8	2	2
LY1	32	180	3	700	35	5	4	0.6	1	3
LY13	26	90	2	285	45	5	3	0.6	1	2
LY15	23	180	1	150	50	5	4	0.6	2	2
LY16	35	315	3	562	40	4	3	0.6	1	3
LY19	40	90	3	1105	40	6	3	0.6	1	3
LY2	15	315	1	110	25	3	3	0.6	2	2
LY21	40	135	3	428	30	4	3	0.7	1	3
LY23	27	180	1	268	50	4	2	0.7	1	2
LY26	22	270	2	197	60	5	4	0.5	1	2
LY28	45	0	3	395	50	6	5	0.5	1	3
LY29	12	315	1	290	65	5	3	0.7	1	2
LY30	32	90	1	196	45	3	2	0.4	1	1
LY32	35	90	1	240	30	3	3	0.4	1	1
LY33	23	135	2	270	45	3	2	0.8	1	2
LY35	13	0	3	95	70	4	3	0.9	3	3
LY36	25	180	3	143	45	4	3	0.7	2	1
LY4	12	90	1	98	55	5	3	0.4	1	1
LY40	7	90	3	54	70	4	3	0.8	1	2
LY41	32	315	1	500	45	4	3	0.6	2	2
LY42	28	90	2	535	40	5	3	0.4	1	2
LY44	25	135	3	170	50	5	3	0.6	2	2
LY5	16	315	1	95	40	3	2	0.5	1	1
LY6	30	225	2	225	45	6	3	0.6	2	2
LY7	38	45	3	278	45	5	2	0.6	1	2
LY8	20	90	1	125	50	5	3	0.6	2	1
TL10	30	45	1	360	40	5	5	0.6	1	3
TL100	20	90	4	300	45	5	4	0.6	1	3
TL101	20	315	2	700	40	4	3	0.6	2	2
TL102	20	90	2	100	45	5	4	0.7	3	3
TL103	35	270	2	400	40	4	4	0.9	1	2
TL104	30	90	3	400	50	5	4	0.7	2	3
TL105	20	270	3	500	45	4	3	0.7	2	2
TL106	30	270	3	400	50	4	4	0.7	1	3
TL107	38	270	1	600	45	4	4	0.6	2	2
TL108	30	270	2	800	50	5	4	0.8	1	3
TL109	30	90	3	800	40	4	4	0.5	1	3
TL11	30	90	3	500	45	4	4	0.5	1	3
TL110	10	90	3	1090	40	4	3	0.8	2	3
TL111	30	270	3	250	45	5	4	0.7	2	3
TL112	30	135	1	300	40	4	4	0.6	3	1
TL114	30	315	1	400	40	5	4	0.8	1	1
TL115	40	270	2	150	45	4	5	0.7	3	1
TL12	30	90	2	350	45	4	5	0.6	1	2
TL121	30	0	3	630	35	4	4	0.6	2	3
TL122	40	270	1	550	30	3	3	0.4	3	1
TL123	30	270	4	550	35	4	4	0.5	1	3
TL124	30	0	3	400	35	4	4	0.6	2	3
TL126	30	90	3	300	35	4	5	0.5	2	3
TL127	30	0	2	500	30	3	4	0.5	1	3
TL128	30	90	1	750	45	5	4	0.5	2	1
TL13	30	45	2	200	40	3	5	0.7	2	2
TL131	20	225	1	370	35	3	5	0.6	3	2
TL132	30	180	1	300	30	3	4	0.5	2	1
TL135	40	270	3	700	30	3	3	0.5	2	3
TL136	30	270	4	120	55	5	6	0.7	3	1
TL137	30	270	1	100	45	4	4	0.7	3	1
TL138	30	45	3	160	55	5	4	0.6	1	1
TL139	30	315	1	100	55	5	3	0.6	3	1
TL14	30	45	3	200	45	4	5	0.6	1	3
TL141	30	180	3	110	40	4	5	0.7	3	2
TL143	30	180	1	230	60	6	6	0.6	3	2
TL145	30	180	2	380	50	5	4	0.6	2	3
TL15	30	180	3	220	50	4	4	0.7	1	2
TL16	30	0	3	300	45	5	5	0.6	1	3
TL17	30	0	3	120	45	4	4	0.6	1	3
TL18	30	180	3	500	40	5	4	0.7	1	3
TL2	30	135	3	100	50	4	4	0.8	1	3
TL23	30	180	3	300	40	4	3	0.7	1	3
TL25	30	45	2	250	50	5	4	0.6	3	3
TL26	30	180	3	220	40	4	5	0.4	2	3
TL27	30	90	4	100	40	4	4	0.8	2	3
TL28	30	180	3	220	45	5	4	0.6	1	3
TL29	20	135	3	100	45	5	4	0.4	2	3
TL3	30	135	2	100	50	3	5	0.7	2	2
TL30	10	315	3	370	45	4	4	0.5	2	3
TL32	NA	180	2	300	45	4	5	0.7	2	3
TL37	20	270	3	456	45	6	4	0.4	2	3
TL38	30	0	3	320	45	4	4	0.7	2	3
TL39	20	45	3	160	45	5	4	0.6	3	1
TL41	20	90	1	800	45	4	3	0.3	2	1
TL42	30	135	3	450	45	4	5	0.8	1	3
TL43	20	270	4	170	55	5	4	0.7	3	2
TL45	10	0	3	150	45	4	3	0.7	1	3
TL46	20	90	1	160	40	5	4	0.4	1	1
TL47	10	0	2	180	45	4	4	0.2	1	3
TL48	20	0	3	420	40	5	4	0.6	1	3
TL50	20	270	3	500	45	4	4	0.4	2	2
TL51	20	90	2	250	45	4	3	0.8	1	3
TL53	30	180	3	320	55	5	4	0.5	2	3
TL54	30	270	1	470	50	4	4	0.6	2	1
TL55	30	0	1	440	55	4	4	0.8	1	1
TL57	20	0	2	330	45	5	4	0.8	2	3
TL58	30	0	2	400	45	4	4	0.7	1	1
TL60	40	45	1	300	55	4	3	0.6	3	1
TL61	48	180	1	280	25	4	4	0.8	2	1
TL62	45	135	2	478	35	3	4	0.7	3	1
TL63	39	315	1	180	30	5	4	0.6	2	1
TL64	30	270	2	250	40	4	4	0.2	2	2
TL66	41	270	2	300	30	5	4	0.8	2	1
TL67	38	180	3	80	55	5	3	0.7	2	3
TL69	38	225	3	220	50	5	5	0.9	2	3
TL70	40	180	2	360	40	3	2	0.2	1	3
TL73	30	180	4	110	45	5	4	0.8	3	2
TL74	30	180	3	190	40	5	4	0.7	1	3
TL75	43	180	1	480	30	5	3	0.4	2	1
TL76	42	180	1	370	35	3	5	0.8	3	1
TL77	38	90	4	70	50	4	4	0.7	2	3
TL79	30	180	3	270	50	4	4	0.8	2	3
TL8	30	45	3	750	30	3	3	0.8	3	2
TL80	38	180	2	230	50	4	4	0.7	2	3
TL81	40	0	3	800	30	4	3	0.8	1	3
TL82	35	315	3	150	60	5	3	0.8	2	3
TL83	45	135	2	250	40	4	4	0.7	2	3
TL84	30	315	3	800	40	4	3	0.3	1	3
TL85	30	0	3	740	40	5	3	0.6	1	3
TL86	30	315	2	570	30	4	3	0.7	2	2
TL87	30	135	3	500	45	5	4	0.6	1	3
TL88	20	90	3	200	55	5	3	0.7	3	3
TL89	10	225	1	850	60	6	4	0.4	3	2
TL90	20	45	3	100	40	5	4	0.8	2	3
TL91	40	315	2	220	40	3	4	0.7	3	2
TL92	41	45	2	180	35	4	3	0.8	2	3
TL93	38	0	4	750	30	5	4	0.8	3	2
TL94	30	90	3	59	45	5	4	0.7	2	3
TL95	20	180	2	80	40	4	4	0.7	3	2
TL96	30	315	3	510	35	3	3	0.3	1	3
TL97	20	270	2	550	40	4	3	0.6	1	3
TL98	20	0	3	750	40	4	4	0.4	2	3
TL99	20	0	1	800	40	4	4	0.5	3	2

## Sheet: notes
Variable	Classfication
Slope position	1. Ridge tops; 2. Middle slope; 3. Valley; 4. The whole slope including the former 3 types.
Forest age	1. < 20 years after disturbance; 2. 20-60 years after disturbance; 3. >60 years after disturbance.
Forest type	1. Pine forests; 2. Mixed forests; 3. Broad-leaved forests.
