# Supplementary material for: Patterns and determinants of plant biodiversity in non-commercial forests of eastern China
Source: PLoS One. 2017 Nov 21;12(11):e0188409. doi: 10.1371/journal.pone.0188409 (PMC5697849; doi:10.1371/journal.pone.0188409)
Supplement: S2 Table — (XLSX) [file pone.0188409.s002.xlsx]

## Sheet: Sheet1
Plot	Spiece
CA1	Quercus fabri
CA1	Cyclobalanopsis jenseniana
CA1	Rhododendron simsii
CA1	Liquidambar formosana
CA1	Loropetalum chinense
CA1	Castanopsis sclerophylla
CA1	Pinus massoniana
CA1	Schima superba
CA1	Cyclobalanopsis glauca
CA1	Diospyros kaki
CA10	Quercus fabri
CA10	Sassafras tzumu
CA10	Ilex chinensis
CA10	Albizia julibrissin
CA10	Platycarya strobilacea
CA10	Dalbergia hupeana
CA10	Loropetalum chinense
CA10	Castanopsis sclerophylla
CA10	Pinus massoniana
CA10	Paulownia tomentosa
CA10	Eriobotrya japonica
CA10	Cyclobalanopsis glauca
CA10	Symplocos sumuntia
CA10	Lithocarpus glaber
CA10	Myrica rubra
CA10	Wisteria sinensis
CA101	Quercus fabri
CA101	Pinus massoniana
CA101	Schima superba
CA101	Paulownia tomentosa
CA101	Cunninghamia lanceolata
CA101	Castanopsis eyrei
CA101	Cinnamomum bodinieri
CA104	Castanea mollissima
CA104	Cerasus yedoensis
CA104	Ilex chinensis
CA104	Betula luminifera
CA104	Quercus acutissima
CA104	Schima superba
CA104	Paulownia tomentosa
CA104	Alnus cremastogyne
CA104	Toxicodendron vernicifluum
CA104	Cyclobalanopsis glauca
CA104	Cunninghamia lanceolata
CA104	Amygdalus persica
CA104	Castanopsis eyrei
CA104	Vaccinium bracteatum
CA104	Phoebe chekiangensis
CA109	Pinus massoniana
CA109	Schima superba
CA109	Cunninghamia lanceolata
CA109	Castanopsis eyrei
CA111	Liquidambar formosana
CA111	Castanopsis sclerophylla
CA111	Pinus massoniana
CA111	Cerasus serrulata
CA111	Cunninghamia lanceolata
CA111	Cinnamomum bodinieri
CA113	Mallotus apelta
CA113	Castanea mollissima
CA113	Paulownia tomentosa
CA113	Cunninghamia lanceolata
CA113	Amygdalus persica
CA113	Cinnamomum bodinieri
CA113	Rhus chinensis
CA115	Quercus fabri
CA115	Ilex chinensis
CA115	Pinus massoniana
CA115	Cunninghamia lanceolata
CA116	Quercus fabri
CA116	Liquidambar formosana
CA116	Pinus massoniana
CA116	Vaccinium bracteatum
CA12	Castanea mollissima
CA12	Torreya grandis
CA12	Liquidambar formosana
CA12	Ormosia henryi
CA12	Loropetalum chinense
CA12	Paulownia tomentosa
CA12	Toxicodendron vernicifluum
CA12	Cerasus serrulata
CA12	Cunninghamia lanceolata
CA123	Quercus fabri
CA123	Albizia julibrissin
CA123	Platycarya strobilacea
CA123	Dalbergia hupeana
CA123	Symplocos stellaris
CA123	Eurya japonica
CA123	Pinus massoniana
CA123	Castanopsis carlesii
CA123	Schima superba
CA123	Eriobotrya japonica
CA123	Toxicodendron vernicifluum
CA123	Cyclobalanopsis glauca
CA123	Quercus phillyraeoides
CA124	Pinus massoniana
CA124	Cunninghamia lanceolata
CA126	Pinus massoniana
CA127	Litsea coreana var. sinensis
CA127	Liquidambar formosana
CA127	Betula luminifera
CA127	Albizia julibrissin
CA127	Platycarya strobilacea
CA127	Acer palmatum
CA127	Symplocos stellaris
CA127	Quercus acutissima
CA127	Toxicodendron vernicifluum
CA127	Cunninghamia lanceolata
CA127	Diospyros kaki
CA127	Cinnamomum bodinieri
CA128	Cyclobalanopsis jenseniana
CA128	Ilex chinensis
CA128	Rhododendron simsii
CA128	Liquidambar formosana
CA128	Platycarya strobilacea
CA128	Melia azedarach
CA128	Schima superba
CA128	Toxicodendron vernicifluum
CA128	Cyclobalanopsis glauca
CA128	Lindera glauca
CA128	Diospyros kaki
CA128	Rhamnus davurica
CA128	Phoebe chekiangensis
CA128	Castanea henryi
CA129	Quercus fabri
CA129	Cupressus funebris
CA129	Pinus massoniana
CA129	Diospyros kaki
CA13	Loropetalum chinense
CA13	Pinus massoniana
CA13	Toxicodendron vernicifluum
CA13	Cunninghamia lanceolata
CA131	Quercus fabri
CA131	Symplocos stellaris
CA131	Pinus massoniana
CA131	Cyclobalanopsis glauca
CA133	Quercus fabri
CA133	Ilex chinensis
CA133	Liquidambar formosana
CA133	Betula luminifera
CA133	Albizia julibrissin
CA133	Ormosia henryi
CA133	Platycarya strobilacea
CA133	Dalbergia hupeana
CA133	Castanopsis fargesii
CA133	Symplocos stellaris
CA133	Eurya japonica
CA133	Pieris japonica
CA133	Schima superba
CA133	Choerospondias axillaris
CA133	Paulownia tomentosa
CA133	Toxicodendron vernicifluum
CA133	Cyclobalanopsis glauca
CA133	Symplocos sumuntia
CA133	Lindera glauca
CA133	Toona sinensis
CA134	Quercus fabri
CA134	Castanea mollissima
CA134	Cyclobalanopsis jenseniana
CA134	Rhododendron simsii
CA134	Osmanthus fragrans
CA134	Albizia julibrissin
CA134	Symplocos stellaris
CA134	Schima superba
CA134	Toxicodendron vernicifluum
CA134	Cerasus serrulata
CA134	Vaccinium bracteatum
CA134	Cyclobalanopsis myrsinifolia
CA135	Quercus fabri
CA135	Rhododendron simsii
CA135	Platycarya strobilacea
CA135	Castanopsis fargesii
CA135	Symplocos stellaris
CA135	Eurya japonica
CA135	Pieris japonica
CA135	Schima superba
CA135	Choerospondias axillaris
CA135	Cyclobalanopsis glauca
CA135	Dendropanax dentiger
CA135	Castanopsis eyrei
CA135	Vaccinium bracteatum
CA135	Quercus phillyraeoides
CA135	Cinnamomum bodinieri
CA135	Lagerstroemia indica
CA136	Quercus fabri
CA136	Albizia julibrissin
CA136	Dalbergia hupeana
CA136	Cercidiphyllum japonicum
CA136	Paulownia tomentosa
CA136	Paulownia tomentosa
CA136	Symplocos sumuntia
CA136	Lindera glauca
CA136	Diospyros kaki
CA136	Amygdalus persica
CA136	Vaccinium bracteatum
CA137	Quercus fabri
CA137	Juniperus formosana
CA137	Rhododendron simsii
CA137	Dalbergia hupeana
CA137	Buxus sinica
CA137	Loropetalum chinense
CA137	Pinus massoniana
CA137	Cyclobalanopsis glauca
CA138	Quercus fabri
CA138	Osmanthus fragrans
CA138	Dalbergia hupeana
CA138	Loropetalum chinense
CA138	Pinus massoniana
CA138	Cyclobalanopsis glauca
CA138	Diospyros kaki
CA138	Castanopsis eyrei
CA139	Sassafras tzumu
CA139	Castanopsis sclerophylla
CA139	Cyclobalanopsis glauca
CA139	Cunninghamia lanceolata
CA139	Rhus chinensis
CA14	Castanea mollissima
CA14	Syzygium buxifolium
CA14	Eucommia ulmoides
CA14	Platycarya strobilacea
CA14	Camellia oleifera
CA141	Quercus fabri
CA141	Litsea coreana var. sinensis
CA141	Cyclobalanopsis jenseniana
CA141	Ilex chinensis
CA141	Albizia julibrissin
CA141	Dalbergia hupeana
CA141	Loropetalum chinense
CA141	Melia azedarach
CA141	Castanopsis sclerophylla
CA141	Pinus massoniana
CA141	Paulownia tomentosa
CA141	Symplocos sumuntia
CA141	Lindera glauca
CA141	Cunninghamia lanceolata
CA141	Lithocarpus glaber
CA141	Diospyros kaki
CA141	Vaccinium bracteatum
CA141	Quercus phillyraeoides
CA141	Camellia oleifera
CA142	Quercus fabri
CA142	Ilex chinensis
CA142	Albizia julibrissin
CA142	Platycarya strobilacea
CA142	Pinus massoniana
CA142	Cyclobalanopsis glauca
CA142	Diospyros kaki
CA143	Castanea mollissima
CA143	Premna microphylla
CA143	Eurya muricata
CA143	Dalbergia hupeana
CA143	Cunninghamia lanceolata
CA143	Phoebe chekiangensis
CA144	Quercus fabri
CA144	Cerasus yedoensis
CA144	Liquidambar formosana
CA144	Platycarya strobilacea
CA144	Castanopsis fargesii
CA144	Schima superba
CA144	Toxicodendron vernicifluum
CA144	Lindera glauca
CA144	Cunninghamia lanceolata
CA144	Cinnamomum bodinieri
CA144	Phoebe chekiangensis
CA145	Quercus fabri
CA145	Castanopsis sclerophylla
CA145	Pinus massoniana
CA145	Cyclobalanopsis glauca
CA145	Cunninghamia lanceolata
CA145	Diospyros kaki
CA146	Litsea coreana var. sinensis
CA146	Ailanthus altissima
CA146	Rhododendron simsii
CA146	Platycarya strobilacea
CA146	Schima superba
CA146	Cyclobalanopsis glauca
CA147	Quercus fabri
CA147	Sassafras tzumu
CA147	Castanopsis sclerophylla
CA147	Eurya japonica
CA147	Pinus massoniana
CA147	Albizia kalkora
CA147	Vaccinium bracteatum
CA148	Liquidambar formosana
CA148	Albizia julibrissin
CA148	Dalbergia hupeana
CA148	Loropetalum chinense
CA148	Melia azedarach
CA148	Castanopsis sclerophylla
CA148	Camellia fraterna
CA148	Eurya japonica
CA148	Paulownia tomentosa
CA148	Toxicodendron vernicifluum
CA148	Cyclobalanopsis glauca
CA148	Lindera glauca
CA148	Cunninghamia lanceolata
CA148	Vaccinium bracteatum
CA148	Cinnamomum bodinieri
CA148	Trachycarpus fortunei
CA15	Pinus massoniana
CA150	Quercus fabri
CA150	Castanopsis sclerophylla
CA150	Eurya japonica
CA150	Pinus massoniana
CA150	Schima superba
CA150	Cyclobalanopsis glauca
CA150	Albizia kalkora
CA150	Cunninghamia lanceolata
CA150	Lithocarpus glaber
CA150	Diospyros kaki
CA151	Quercus fabri
CA151	Sassafras tzumu
CA151	Osmanthus fragrans
CA151	Loropetalum chinense
CA151	Symplocos stellaris
CA151	Eurya japonica
CA151	Quercus acutissima
CA151	Pinus massoniana
CA151	Rhododendron ovatum
CA151	Schima superba
CA151	Cyclobalanopsis glauca
CA151	Lithocarpus glaber
CA151	Photinia serrulata
CA151	Vaccinium bracteatum
CA151	Myrica rubra
CA151	Adinandra millettii
CA153	Liquidambar formosana
CA153	Dalbergia hupeana
CA153	Castanopsis sclerophylla
CA153	Cunninghamia lanceolata
CA153	Diospyros kaki
CA154	Quercus fabri
CA154	Rhododendron simsii
CA154	Dalbergia hupeana
CA154	Loropetalum chinense
CA154	Castanopsis sclerophylla
CA154	Camellia fraterna
CA154	Eurya japonica
CA154	Pinus massoniana
CA154	Lindera glauca
CA154	Cunninghamia lanceolata
CA154	Lithocarpus glaber
CA154	Diospyros kaki
CA154	Vaccinium bracteatum
CA155	Quercus fabri
CA155	Castanopsis sclerophylla
CA155	Symplocos stellaris
CA155	Pinus massoniana
CA155	Schima superba
CA155	Cyclobalanopsis glauca
CA155	Lithocarpus glaber
CA156	Quercus fabri
CA156	Ilex chinensis
CA156	Dalbergia hupeana
CA156	Loropetalum chinense
CA156	Castanopsis sclerophylla
CA156	Eurya japonica
CA156	Pinus massoniana
CA156	Albizia kalkora
CA156	Myrica rubra
CA158	Ilex chinensis
CA158	Dalbergia hupeana
CA158	Loropetalum chinense
CA158	Schima superba
CA158	Hibiscus syriacus
CA158	Cyclobalanopsis glauca
CA158	Albizia kalkora
CA158	Lindera glauca
CA158	Rhus chinensis
CA158	Ulmus pumila
CA158	Celtis biondii
CA16	Sassafras tzumu
CA16	Cyclobalanopsis glauca
CA16	Cunninghamia lanceolata
CA16	Trachycarpus fortunei
CA162	Quercus fabri
CA162	Ilex chinensis
CA162	Liquidambar formosana
CA162	Platycarya strobilacea
CA162	Castanopsis sclerophylla
CA162	Pyrus bretschneideri
CA162	Albizia kalkora
CA162	Diospyros kaki
CA163	Quercus fabri
CA163	Dalbergia hupeana
CA163	Pinus massoniana
CA163	Cyclobalanopsis glauca
CA163	Lithocarpus glaber
CA163	Adinandra millettii
CA164	Alangium chinense
CA164	Mallotus apelta
CA164	Castanea mollissima
CA164	Loropetalum chinense
CA164	Pyrus bretschneideri
CA164	Toxicodendron vernicifluum
CA164	Lindera glauca
CA164	Cunninghamia lanceolata
CA164	Camellia oleifera
CA164	Celtis biondii
CA165	Mallotus apelta
CA165	Quercus fabri
CA165	Syzygium buxifolium
CA165	Ilex chinensis
CA165	Dalbergia hupeana
CA165	Loropetalum chinense
CA165	Castanopsis sclerophylla
CA165	Rhododendron ovatum
CA165	Albizia kalkora
CA165	Cunninghamia lanceolata
CA165	Lithocarpus glaber
CA166	Quercus fabri
CA166	Loropetalum chinense
CA166	Castanopsis sclerophylla
CA166	Pinus massoniana
CA166	Cunninghamia lanceolata
CA166	Lithocarpus glaber
CA17	Quercus fabri
CA17	Litsea coreana var. sinensis
CA17	Albizia julibrissin
CA17	Dalbergia hupeana
CA17	Loropetalum chinense
CA17	Castanopsis sclerophylla
CA17	Cyclobalanopsis glauca
CA17	Cunninghamia lanceolata
CA17	Ilex rotunda
CA17	Quercus phillyraeoides
CA17	Myrica rubra
CA17	Camellia oleifera
CA171	Mallotus apelta
CA171	Quercus fabri
CA171	Cerasus yedoensis
CA171	Dalbergia hupeana
CA171	Loropetalum chinense
CA171	Castanopsis sclerophylla
CA171	Pinus massoniana
CA171	Celtis sinensis
CA171	Albizia kalkora
CA171	Lindera glauca
CA171	Cunninghamia lanceolata
CA171	Cinnamomum bodinieri
CA171	Rhus chinensis
CA171	Vernicia fordii
CA171	Ulmus pumila
CA172	Loropetalum chinense
CA172	Castanopsis sclerophylla
CA172	Eurya japonica
CA172	Pinus massoniana
CA172	Cyclobalanopsis glauca
CA172	Diospyros kaki
CA173	Quercus fabri
CA173	Juniperus formosana
CA173	Dalbergia hupeana
CA173	Pinus massoniana
CA173	Albizia kalkora
CA173	Diospyros kaki
CA174	Quercus acutissima
CA174	Pinus massoniana
CA175	Mallotus apelta
CA175	Quercus fabri
CA175	Liquidambar formosana
CA175	Dalbergia hupeana
CA175	Loropetalum chinense
CA175	Castanopsis sclerophylla
CA175	Pinus massoniana
CA175	Lindera glauca
CA175	Celtis biondii
CA176	Mallotus apelta
CA176	Cupressus funebris
CA176	Cerasus yedoensis
CA176	Ilex chinensis
CA176	Vitex negundo var. cannabifolia
CA176	Dalbergia hupeana
CA176	Loropetalum chinense
CA176	Camellia fraterna
CA176	Coptosapelta diffusa
CA176	Diospyros kaki
CA176	Ulmus pumila
CA176	Ziziphus jujuba
CA177	Quercus fabri
CA177	Camellia fraterna
CA177	Pinus massoniana
CA177	Diospyros kaki
CA179	Mallotus apelta
CA179	Quercus fabri
CA179	Albizia julibrissin
CA179	Dalbergia hupeana
CA179	Loropetalum chinense
CA179	Castanopsis sclerophylla
CA179	Symplocos stellaris
CA179	Eurya japonica
CA179	Coptosapelta diffusa
CA179	Pinus massoniana
CA179	Paulownia tomentosa
CA179	Lindera glauca
CA179	Cunninghamia lanceolata
CA179	Diospyros kaki
CA179	Amygdalus persica
CA180	Liquidambar formosana
CA180	Pinus massoniana
CA180	Cunninghamia lanceolata
CA180	Diospyros kaki
CA180	Cinnamomum bodinieri
CA181	Quercus fabri
CA181	Cerasus yedoensis
CA181	Liquidambar formosana
CA181	Dalbergia hupeana
CA181	Loropetalum chinense
CA181	Eurya japonica
CA181	Pinus massoniana
CA181	Lindera glauca
CA181	Cunninghamia lanceolata
CA181	Lithocarpus glaber
CA182	Quercus fabri
CA182	Cupressus funebris
CA182	Pinus massoniana
CA182	Albizia kalkora
CA183	Quercus fabri
CA183	Castanea mollissima
CA183	Platycarya strobilacea
CA183	Dalbergia hupeana
CA183	Loropetalum chinense
CA183	Eurya japonica
CA183	Pinus massoniana
CA183	Rhododendron ovatum
CA183	Schima superba
CA183	Cyclobalanopsis glauca
CA183	Diospyros kaki
CA183	Sapindus mukorossi
CA183	Cinnamomum bodinieri
CA184	Mallotus apelta
CA184	Liquidambar formosana
CA184	Dalbergia hupeana
CA184	Loropetalum chinense
CA184	Toxicodendron vernicifluum
CA184	Lindera glauca
CA184	Cunninghamia lanceolata
CA184	Rhus chinensis
CA185	Mallotus apelta
CA185	Cupressus funebris
CA185	Liquidambar formosana
CA185	Loropetalum chinense
CA185	Pyrus bretschneideri
CA185	Pinus massoniana
CA185	Paulownia tomentosa
CA185	Lindera glauca
CA186	Quercus fabri
CA186	Liquidambar formosana
CA186	Loropetalum chinense
CA186	Eurya japonica
CA186	Pinus massoniana
CA186	Schima superba
CA186	Symplocos sumuntia
CA187	Quercus fabri
CA187	Dalbergia hupeana
CA187	Loropetalum chinense
CA187	Eurya japonica
CA187	Pinus massoniana
CA187	Cyclobalanopsis glauca
CA187	Symplocos sumuntia
CA187	Ilex rotunda
CA187	Vaccinium bracteatum
CA188	Mallotus apelta
CA188	Aralia chinensis
CA188	Liquidambar formosana
CA188	Platycarya strobilacea
CA188	Vitex negundo var. cannabifolia
CA188	Castanopsis sclerophylla
CA188	Pyrus bretschneideri
CA188	Pinus massoniana
CA188	Toxicodendron vernicifluum
CA188	Cyclobalanopsis glauca
CA188	Lindera glauca
CA188	Cunninghamia lanceolata
CA188	Vaccinium bracteatum
CA19	Quercus fabri
CA19	Litsea coreana var. sinensis
CA19	Cerasus yedoensis
CA19	Ilex chinensis
CA19	Liquidambar formosana
CA19	Albizia julibrissin
CA19	Schima superba
CA19	Toxicodendron vernicifluum
CA19	Cyclobalanopsis glauca
CA19	Vaccinium bracteatum
CA190	Mallotus apelta
CA190	Cupressus funebris
CA190	Sassafras tzumu
CA190	Aralia chinensis
CA190	Platycarya strobilacea
CA190	Loropetalum chinense
CA190	Castanopsis sclerophylla
CA190	Cyclobalanopsis glauca
CA190	Lindera glauca
CA190	Cunninghamia lanceolata
CA190	Cinnamomum bodinieri
CA191	Quercus fabri
CA191	Liquidambar formosana
CA191	Pinus massoniana
CA191	Cyclobalanopsis glauca
CA192	Loropetalum chinense
CA192	Castanopsis sclerophylla
CA192	Symplocos stellaris
CA192	Eurya japonica
CA192	Pinus massoniana
CA192	Symplocos sumuntia
CA192	Lindera glauca
CA192	Diospyros kaki
CA192	Vaccinium bracteatum
CA192	Cinnamomum bodinieri
CA193	Liquidambar formosana
CA193	Pinus massoniana
CA193	Schima superba
CA195	Quercus fabri
CA195	Loropetalum chinense
CA195	Castanopsis sclerophylla
CA195	Symplocos stellaris
CA195	Camellia fraterna
CA195	Eurya japonica
CA195	Pinus massoniana
CA195	Cyclobalanopsis glauca
CA195	Symplocos sumuntia
CA195	Albizia kalkora
CA195	Vaccinium bracteatum
CA195	Cinnamomum bodinieri
CA197	Cupressus funebris
CA197	Loropetalum chinense
CA197	Pinus massoniana
CA198	Cupressus funebris
CA198	Dalbergia hupeana
CA198	Loropetalum chinense
CA198	Castanopsis sclerophylla
CA198	Quercus acutissima
CA20	Quercus fabri
CA20	Castanea mollissima
CA20	Litsea coreana var. sinensis
CA20	Cerasus yedoensis
CA20	Premna microphylla
CA20	Rhododendron simsii
CA20	Albizia julibrissin
CA20	Platycarya strobilacea
CA20	Dalbergia hupeana
CA20	Melia azedarach
CA20	Schima superba
CA20	Paulownia tomentosa
CA20	Lindera glauca
CA20	Cinnamomum bodinieri
CA20	Lyonia ovalifolia var. elliptica
CA200	Quercus fabri
CA200	Dalbergia hupeana
CA200	Loropetalum chinense
CA200	Symplocos stellaris
CA200	Eurya japonica
CA200	Pinus massoniana
CA200	Albizia kalkora
CA200	Diospyros kaki
CA200	Vaccinium bracteatum
CA200	Phoebe chekiangensis
CA201	Quercus fabri
CA201	Juniperus formosana
CA201	Castanopsis sclerophylla
CA201	Pinus massoniana
CA201	Diospyros kaki
CA202	Quercus fabri
CA202	Dalbergia hupeana
CA202	Eurya japonica
CA202	Pinus massoniana
CA202	Albizia kalkora
CA202	Lindera glauca
CA202	Diospyros kaki
CA203	Quercus fabri
CA203	Loropetalum chinense
CA203	Pinus massoniana
CA203	Vaccinium bracteatum
CA205	Quercus fabri
CA205	Cerasus yedoensis
CA205	Ilex chinensis
CA205	Liquidambar formosana
CA205	Osmanthus fragrans
CA205	Albizia julibrissin
CA205	Platycarya strobilacea
CA205	Dalbergia hupeana
CA205	Loropetalum chinense
CA205	Paulownia tomentosa
CA205	Toxicodendron vernicifluum
CA205	Cyclobalanopsis glauca
CA205	Lindera glauca
CA205	Cunninghamia lanceolata
CA207	Sassafras tzumu
CA207	Stranvaesia davidiana
CA207	Juglans regia
CA207	Ormosia henryi
CA207	Loropetalum chinense
CA207	Pinus massoniana
CA208	Eurya muricata
CA208	Pinus massoniana
CA208	Cerasus serrulata
CA208	Cunninghamia lanceolata
CA208	Photinia serrulata
CA208	Sapium sebiferum
CA208	Vernicia fordii
CA21	Litsea coreana var. sinensis
CA21	Sassafras tzumu
CA21	Cerasus yedoensis
CA21	Quercus serrata
CA21	Albizia julibrissin
CA21	Lespedeza bicolor
CA21	Schima superba
CA21	Choerospondias axillaris
CA21	Paulownia tomentosa
CA21	Toxicodendron vernicifluum
CA21	Cyclobalanopsis glauca
CA21	Cunninghamia lanceolata
CA21	Castanopsis eyrei
CA210	Sassafras tzumu
CA210	Juglans regia
CA210	Platycarya strobilacea
CA210	Pinus massoniana
CA210	Cyclobalanopsis glauca
CA210	Cunninghamia lanceolata
CA210	Vaccinium bracteatum
CA210	Rhus chinensis
CA210	Vernicia fordii
CA210	Ziziphus jujuba
CA210	Trachycarpus fortunei
CA211	Castanea mollissima
CA211	Sassafras tzumu
CA211	Liquidambar formosana
CA211	Betula luminifera
CA211	Machilus thunbergii
CA211	Ormosia henryi
CA211	Dalbergia hupeana
CA211	Loropetalum chinense
CA211	Ulmus parvifolia
CA211	Pinus massoniana
CA211	Paulownia tomentosa
CA211	Cunninghamia lanceolata
CA211	Lithocarpus glaber
CA211	Camptotheca acuminata
CA211	Rhus chinensis
CA213	Quercus fabri
CA213	Dalbergia hupeana
CA213	Loropetalum chinense
CA213	Pinus massoniana
CA213	Symplocos sumuntia
CA213	Cerasus serrulata
CA213	Cunninghamia lanceolata
CA216	Rhododendron simsii
CA216	Betula luminifera
CA216	Pinus massoniana
CA216	Toxicodendron vernicifluum
CA216	Diospyros kaki
CA216	Camellia oleifera
CA217	Quercus fabri
CA217	Pinus massoniana
CA217	Cyclobalanopsis glauca
CA219	Castanea mollissima
CA219	Pinus massoniana
CA219	Cunninghamia lanceolata
CA22	Quercus fabri
CA22	Sassafras tzumu
CA22	Castanopsis sclerophylla
CA22	Pinus massoniana
CA22	Schima superba
CA22	Cyclobalanopsis glauca
CA22	Cunninghamia lanceolata
CA22	Quercus phillyraeoides
CA223	Pinus massoniana
CA225	Quercus fabri
CA225	Ilex chinensis
CA225	Liquidambar formosana
CA225	Betula luminifera
CA225	Osmanthus fragrans
CA225	Loropetalum chinense
CA225	Pyrus bretschneideri
CA225	Pinus massoniana
CA225	Schima superba
CA225	Paulownia tomentosa
CA225	Celtis sinensis
CA225	Toxicodendron vernicifluum
CA225	Cunninghamia lanceolata
CA225	Diospyros kaki
CA227	Quercus fabri
CA227	Pinus massoniana
CA228	Quercus fabri
CA228	Liquidambar formosana
CA228	Betula luminifera
CA228	Albizia julibrissin
CA228	Platycarya strobilacea
CA228	Dalbergia hupeana
CA228	Symplocos stellaris
CA228	Pinus massoniana
CA228	Schima superba
CA228	Paulownia tomentosa
CA228	Symplocos sumuntia
CA228	Diospyros kaki
CA228	Rhamnus davurica
CA23	Quercus fabri
CA23	Castanopsis sclerophylla
CA23	Schima superba
CA23	Eriobotrya japonica
CA23	Cyclobalanopsis glauca
CA23	Cunninghamia lanceolata
CA23	Quercus phillyraeoides
CA23	Myrica rubra
CA24	Liquidambar formosana
CA24	Melia azedarach
CA24	Castanopsis sclerophylla
CA24	Pinus massoniana
CA24	Schima superba
CA24	Cyclobalanopsis glauca
CA24	Cunninghamia lanceolata
CA24	Quercus phillyraeoides
CA25	Cupressus funebris
CA25	Pinus massoniana
CA25	Cyclobalanopsis glauca
CA25	Cunninghamia lanceolata
CA26	Loropetalum chinense
CA26	Diospyros lotus
CA26	Pinus massoniana
CA26	Toxicodendron vernicifluum
CA26	Ilex rotunda
CA27	Cupressus funebris
CA27	Pinus massoniana
CA3	Quercus fabri
CA3	Pinus massoniana
CA33	Sassafras tzumu
CA33	Platycarya strobilacea
CA33	Dalbergia hupeana
CA33	Loropetalum chinense
CA33	Melia azedarach
CA33	Symplocos stellaris
CA33	Pinus massoniana
CA34	Mallotus apelta
CA34	Liquidambar formosana
CA34	Platycarya strobilacea
CA34	Dalbergia hupeana
CA34	Loropetalum chinense
CA34	Pyrus bretschneideri
CA34	Pinus massoniana
CA34	Paulownia tomentosa
CA34	Paulownia tomentosa
CA34	Lindera glauca
CA34	Diospyros kaki
CA34	Camellia oleifera
CA35	Quercus fabri
CA35	Sassafras tzumu
CA35	Platycarya strobilacea
CA35	Loropetalum chinense
CA35	Cercidiphyllum japonicum
CA35	Pinus massoniana
CA35	Lindera glauca
CA37	Platycarya strobilacea
CA37	Pinus massoniana
CA37	Toxicodendron vernicifluum
CA37	Rhus chinensis
CA37	Castanea henryi
CA4	Ilex chinensis
CA4	Rhododendron simsii
CA4	Quercus serrata
CA4	Platycarya strobilacea
CA4	Dalbergia hupeana
CA4	Loropetalum chinense
CA4	Elsholtzia fruticosa
CA4	Pyrus bretschneideri
CA4	Pinus massoniana
CA4	Schima superba
CA4	Paulownia tomentosa
CA4	Toxicodendron vernicifluum
CA4	Cyclobalanopsis glauca
CA4	Symplocos sumuntia
CA4	Lindera glauca
CA4	Cunninghamia lanceolata
CA4	Diospyros kaki
CA4	Camellia oleifera
CA40	Quercus fabri
CA40	Albizia julibrissin
CA40	Pinus massoniana
CA40	Paulownia tomentosa
CA40	Symplocos sumuntia
CA40	Diospyros kaki
CA42	Quercus fabri
CA42	Castanopsis fargesii
CA42	Castanopsis sclerophylla
CA42	Pinus massoniana
CA42	Cyclobalanopsis glauca
CA43	Cerasus yedoensis
CA43	Cunninghamia lanceolata
CA43	Rhus chinensis
CA45	Quercus fabri
CA45	Liquidambar formosana
CA45	Platycarya strobilacea
CA45	Dalbergia hupeana
CA45	Loropetalum chinense
CA45	Cunninghamia lanceolata
CA45	Camellia oleifera
CA46	Castanea mollissima
CA46	Platycarya strobilacea
CA46	Pinus massoniana
CA48	Quercus fabri
CA48	Liquidambar formosana
CA48	Albizia julibrissin
CA48	Dalbergia hupeana
CA48	Castanopsis sclerophylla
CA48	Pinus massoniana
CA48	Cyclobalanopsis glauca
CA48	Cunninghamia lanceolata
CA49	Quercus fabri
CA49	Albizia julibrissin
CA49	Dalbergia hupeana
CA49	Castanopsis fargesii
CA49	Castanopsis sclerophylla
CA49	Pinus massoniana
CA49	Hibiscus syriacus
CA49	Paulownia tomentosa
CA49	Cyclobalanopsis glauca
CA49	Cunninghamia lanceolata
CA49	Diospyros kaki
CA5	Quercus fabri
CA5	Albizia julibrissin
CA5	Dalbergia hupeana
CA5	Acer palmatum
CA5	Loropetalum chinense
CA5	Paulownia tomentosa
CA5	Lindera glauca
CA5	Cunninghamia lanceolata
CA5	Photinia serrulata
CA5	Diospyros kaki
CA5	Sapium sebiferum
CA5	Cinnamomum bodinieri
CA50	Quercus fabri
CA50	Castanea mollissima
CA50	Liquidambar formosana
CA50	Albizia julibrissin
CA50	Dalbergia hupeana
CA50	Castanopsis fargesii
CA50	Castanopsis sclerophylla
CA50	Schima superba
CA50	Hibiscus syriacus
CA50	Cyclobalanopsis glauca
CA50	Cerasus serrulata
CA50	Cunninghamia lanceolata
CA50	Diospyros kaki
CA50	Castanopsis eyrei
CA50	Vaccinium bracteatum
CA50	Quercus phillyraeoides
CA50	Sapium sebiferum
CA50	Rhus chinensis
CA51	Quercus fabri
CA51	Salix babylonica
CA51	Albizia julibrissin
CA51	Pyrus bretschneideri
CA51	Malus pumila
CA51	Morus alba
CA51	Symplocos sumuntia
CA51	Diospyros kaki
CA51	Populus adenopoda
CA52	Quercus fabri
CA52	Castanea mollissima
CA52	Boehmeria longispica
CA52	Liquidambar formosana
CA52	Betula luminifera
CA52	Platycarya strobilacea
CA52	Dalbergia hupeana
CA52	Loropetalum chinense
CA52	Castanopsis fargesii
CA52	Symplocos stellaris
CA52	Pinus massoniana
CA52	Choerospondias axillaris
CA52	Paulownia tomentosa
CA52	Cyclobalanopsis glauca
CA52	Lithocarpus glaber
CA52	Diospyros kaki
CA52	Vaccinium bracteatum
CA52	Quercus phillyraeoides
CA52	Camellia oleifera
CA52	Ulmus pumila
CA54	Cupressus funebris
CA54	Castanea mollissima
CA54	Pinus massoniana
CA54	Vernicia fordii
CA55	Quercus fabri
CA55	Castanopsis sclerophylla
CA55	Pinus massoniana
CA56	Cerasus yedoensis
CA56	Liquidambar formosana
CA56	Acer palmatum
CA56	Pinus massoniana
CA56	Cunninghamia lanceolata
CA56	Camellia oleifera
CA57	Liquidambar formosana
CA57	Ulmus parvifolia
CA57	Pinus massoniana
CA57	Cyclobalanopsis glauca
CA57	Cinnamomum bodinieri
CA58	Cupressus funebris
CA58	Cerasus yedoensis
CA58	Dalbergia hupeana
CA58	Quercus acutissima
CA58	Pinus massoniana
CA58	Cunninghamia lanceolata
CA58	Cinnamomum bodinieri
CA58	Camellia oleifera
CA59	Castanea mollissima
CA59	Betula luminifera
CA59	Loropetalum chinense
CA59	Quercus acutissima
CA59	Pinus massoniana
CA59	Paulownia tomentosa
CA59	Cunninghamia lanceolata
CA59	Ilex rotunda
CA6	Loropetalum chinense
CA6	Pinus massoniana
CA6	Paulownia tomentosa
CA6	Lindera glauca
CA6	Cerasus serrulata
CA6	Sapium sebiferum
CA6	Rhus chinensis
CA6	Wisteria sinensis
CA61	Loropetalum chinense
CA61	Quercus acutissima
CA61	Pinus massoniana
CA61	Albizia kalkora
CA62	Pinus massoniana
CA62	Albizia kalkora
CA62	Cunninghamia lanceolata
CA62	Myrica rubra
CA63	Castanea mollissima
CA63	Liquidambar formosana
CA63	Pinus massoniana
CA63	Carya cathayensis
CA63	Cunninghamia lanceolata
CA64	Cupressus funebris
CA64	Castanea mollissima
CA64	Liquidambar formosana
CA64	Pinus massoniana
CA64	Paulownia tomentosa
CA64	Cunninghamia lanceolata
CA65	Pinus massoniana
CA65	Cunninghamia lanceolata
CA68	Quercus fabri
CA68	Liquidambar formosana
CA68	Albizia julibrissin
CA68	Platycarya strobilacea
CA68	Albizia kalkora
CA68	Cunninghamia lanceolata
CA7	Litsea coreana var. sinensis
CA7	Sassafras tzumu
CA7	Albizia julibrissin
CA7	Quercus acutissima
CA7	Paulownia tomentosa
CA7	Ilex ficoidea
CA7	Lindera glauca
CA7	Cunninghamia lanceolata
CA7	Cinnamomum bodinieri
CA7	Trachycarpus fortunei
CA70	Eucommia ulmoides
CA70	Torreya grandis
CA70	Liquidambar formosana
CA70	Cunninghamia lanceolata
CA70	Diospyros kaki
CA71	Betula luminifera
CA71	Quercus acutissima
CA71	Pinus massoniana
CA71	Cyclobalanopsis glauca
CA71	Cunninghamia lanceolata
CA71	Diospyros kaki
CA72	Mallotus apelta
CA72	Quercus fabri
CA72	Ilex latifolia
CA72	Rhododendron simsii
CA72	Betula luminifera
CA72	Ormosia henryi
CA72	Dalbergia hupeana
CA72	Quercus acutissima
CA72	Paulownia tomentosa
CA72	Cyclobalanopsis glauca
CA72	Albizia kalkora
CA72	Vaccinium bracteatum
CA72	Toona sinensis
CA72	Camellia oleifera
CA73	Cerasus yedoensis
CA73	Ilex chinensis
CA73	Liquidambar formosana
CA73	Pinus massoniana
CA73	Diospyros kaki
CA74	Quercus fabri
CA74	Sassafras tzumu
CA74	Liquidambar formosana
CA74	Platycarya strobilacea
CA74	Dalbergia hupeana
CA74	Loropetalum chinense
CA74	Pinus massoniana
CA74	Cyclobalanopsis glauca
CA74	Cunninghamia lanceolata
CA74	Diospyros kaki
CA74	Quercus phillyraeoides
CA75	Ilex chinensis
CA75	Quercus acutissima
CA75	Cunninghamia lanceolata
CA75	Diospyros kaki
CA75	Cinnamomum bodinieri
CA78	Salix babylonica
CA78	Castanopsis sclerophylla
CA78	Lindera glauca
CA78	Cunninghamia lanceolata
CA78	Diospyros kaki
CA79	Sassafras tzumu
CA79	Pinus massoniana
CA79	Diospyros kaki
CA89	Sassafras tzumu
CA89	Castanopsis sclerophylla
CA89	Cyclobalanopsis glauca
CA89	Cunninghamia lanceolata
CA89	Castanopsis eyrei
CA9	Quercus fabri
CA9	Sassafras tzumu
CA9	Castanopsis sclerophylla
CA9	Eurya japonica
CA9	Schima superba
CA9	Cyclobalanopsis glauca
CA9	Cunninghamia lanceolata
CA90	Pinus massoniana
CA91	Castanea mollissima
CA91	Castanopsis sclerophylla
CA91	Pinus massoniana
CA91	Cyclobalanopsis glauca
CA91	Cunninghamia lanceolata
CA94	Alangium chinense
CA94	Liquidambar formosana
CA94	Ormosia henryi
CA94	Pinus massoniana
CA94	Lithocarpus glaber
CA94	Cinnamomum bodinieri
CA95	Liquidambar formosana
CA95	Pinus massoniana
CA95	Paulownia tomentosa
CA95	Cunninghamia lanceolata
CA95	Fagus longipetiolata
CA95	Cinnamomum bodinieri
CA95	Populus adenopoda
CA99	Pinus massoniana
CA99	Camellia oleifera
CS1	Castanea mollissima
CS1	Platycarya strobilacea
CS1	Dalbergia hupeana
CS1	Celtis sinensis
CS1	Albizia kalkora
CS1	Cunninghamia lanceolata
CS1	Cinnamomum bodinieri
CS10	Cunninghamia lanceolata
CS10	Camellia oleifera
CS101	Quercus fabri
CS101	Ilex chinensis
CS101	Liquidambar formosana
CS101	Loropetalum chinense
CS101	Pinus massoniana
CS101	Albizia kalkora
CS101	Glochidion puberum
CS101	Cinnamomum bodinieri
CS101	Ulmus pumila
CS12	Castanea mollissima
CS12	Phyllostachys heterocycla
CS12	Cunninghamia lanceolata
CS12	Camellia oleifera
CS15	Quercus fabri
CS15	Litsea coreana var. sinensis
CS15	Cyclobalanopsis jenseniana
CS15	Liquidambar formosana
CS15	Loropetalum chinense
CS15	Symplocos stellaris
CS15	Pinus massoniana
CS15	Schima superba
CS15	Celtis sinensis
CS15	Cyclobalanopsis glauca
CS15	Albizia kalkora
CS15	Cunninghamia lanceolata
CS15	Cinnamomum japonicum
CS15	Castanopsis eyrei
CS16	Cunninghamia lanceolata
CS16	Camellia oleifera
CS17	Sassafras tzumu
CS17	Liquidambar formosana
CS17	Castanopsis sclerophylla
CS17	Pinus massoniana
CS17	Schima superba
CS17	Toxicodendron vernicifluum
CS17	Lithocarpus glaber
CS17	Diospyros kaki
CS17	Cinnamomum japonicum
CS19	Pinus massoniana
CS2	Liquidambar formosana
CS2	Pinus massoniana
CS20	Dalbergia hupeana
CS20	Eurya japonica
CS20	Pinus massoniana
CS20	Cyclobalanopsis glauca
CS24	Pinus massoniana
CS24	Camellia oleifera
CS25	Dalbergia hupeana
CS25	Loropetalum chinense
CS25	Pinus massoniana
CS25	Pinus massoniana
CS25	Albizia kalkora
CS25	Glochidion puberum
CS25	Cinnamomum bodinieri
CS25	Vernicia fordii
CS27	Pinus massoniana
CS27	Cunninghamia lanceolata
CS29	Liquidambar formosana
CS29	Melia azedarach
CS29	Pinus massoniana
CS29	Albizia kalkora
CS29	Sapium sebiferum
CS29	Vernicia fordii
CS3	Pinus massoniana
CS3	Cinnamomum bodinieri
CS30	Castanea mollissima
CS30	Cunninghamia lanceolata
CS30	Camellia oleifera
CS31	Osmanthus fragrans
CS31	Dalbergia hupeana
CS31	Loropetalum chinense
CS31	Quercus acutissima
CS31	Schima superba
CS31	Toxicodendron vernicifluum
CS31	Symplocos sumuntia
CS31	Albizia kalkora
CS31	Lindera glauca
CS31	Cunninghamia lanceolata
CS31	Mallotus japonicus
CS31	Camellia oleifera
CS32	Quercus fabri
CS32	Liquidambar formosana
CS32	Pinus massoniana
CS32	Cunninghamia lanceolata
CS33	Liquidambar formosana
CS33	Hibiscus syriacus
CS33	Toxicodendron vernicifluum
CS33	Cunninghamia lanceolata
CS33	Rhus chinensis
CS33	Mallotus japonicus
CS33	Camellia oleifera
CS34	Syzygium buxifolium
CS34	Quercus acutissima
CS34	Pinus massoniana
CS34	Toxicodendron vernicifluum
CS34	Cunninghamia lanceolata
CS34	Castanopsis eyrei
CS35	Litsea coreana var. sinensis
CS35	Loropetalum chinense
CS35	Castanopsis sclerophylla
CS35	Symplocos stellaris
CS35	Quercus acutissima
CS35	Schima superba
CS35	Albizia kalkora
CS35	Castanopsis eyrei
CS35	Cinnamomum bodinieri
CS36	Quercus fabri
CS36	Castanea mollissima
CS36	Platycarya strobilacea
CS36	Morus alba
CS36	Rhus chinensis
CS37	Ilex chinensis
CS37	Liquidambar formosana
CS37	Pinus massoniana
CS37	Schima superba
CS37	Albizia kalkora
CS37	Cunninghamia lanceolata
CS38	Quercus fabri
CS38	Ilex chinensis
CS38	Liquidambar formosana
CS38	Platycarya strobilacea
CS38	Loropetalum chinense
CS38	Pyrus bretschneideri
CS38	Quercus acutissima
CS38	Schima superba
CS38	Symplocos sumuntia
CS38	Albizia kalkora
CS38	Cunninghamia lanceolata
CS38	Castanopsis eyrei
CS39	Quercus fabri
CS39	Litsea coreana var. sinensis
CS39	Ilex chinensis
CS39	Liquidambar formosana
CS39	Platycarya strobilacea
CS39	Quercus acutissima
CS39	Pinus massoniana
CS39	Schima superba
CS39	Celtis sinensis
CS39	Albizia kalkora
CS39	Cunninghamia lanceolata
CS39	Cinnamomum bodinieri
CS39	Rhus chinensis
CS39	Camellia oleifera
CS40	Quercus acutissima
CS40	Pinus massoniana
CS40	Schima superba
CS40	Cunninghamia lanceolata
CS40	Castanopsis eyrei
CS42	Liquidambar formosana
CS42	Dalbergia hupeana
CS42	Castanopsis sclerophylla
CS42	Eurya japonica
CS42	Pinus massoniana
CS42	Schima superba
CS42	Paulownia tomentosa
CS42	Toxicodendron vernicifluum
CS42	Lindera glauca
CS42	Cunninghamia lanceolata
CS42	Mallotus japonicus
CS42	Camellia oleifera
CS46	Quercus fabri
CS46	Ilex chinensis
CS46	Liquidambar formosana
CS46	Pinus massoniana
CS46	Schima superba
CS46	Cyclobalanopsis glauca
CS46	Albizia kalkora
CS46	Lithocarpus glaber
CS46	Camellia oleifera
CS47	Quercus fabri
CS47	Albizia kalkora
CS47	Cunninghamia lanceolata
CS47	Rhus chinensis
CS47	Camellia oleifera
CS48	Quercus fabri
CS48	Dalbergia hupeana
CS48	Pinus massoniana
CS48	Lindera glauca
CS48	Diospyros kaki
CS48	Glochidion puberum
CS48	Mallotus japonicus
CS48	Camellia oleifera
CS49	Liquidambar formosana
CS49	Castanopsis sclerophylla
CS49	Cunninghamia lanceolata
CS49	Lithocarpus glaber
CS49	Diospyros kaki
CS49	Cerasus discoidea
CS5	Pinus massoniana
CS5	Diospyros kaki
CS50	Pinus massoniana
CS50	Cinnamomum bodinieri
CS50	Vernicia fordii
CS52	Pinus massoniana
CS53	Quercus fabri
CS53	Ilex chinensis
CS53	Diospyros lotus
CS53	Eurya japonica
CS53	Pinus massoniana
CS53	Albizia kalkora
CS53	Cerasus serrulata
CS53	Castanopsis eyrei
CS53	Mallotus japonicus
CS53	Camellia oleifera
CS54	Pinus massoniana
CS54	Cunninghamia lanceolata
CS55	Ilex chinensis
CS55	Pistacia chinensis
CS55	Loropetalum chinense
CS55	Albizia kalkora
CS55	Cerasus serrulata
CS55	Mallotus japonicus
CS57	Dalbergia hupeana
CS57	Pinus massoniana
CS57	Cinnamomum bodinieri
CS59	Quercus fabri
CS59	Liquidambar formosana
CS59	Castanopsis sclerophylla
CS59	Cunninghamia lanceolata
CS59	Camellia oleifera
CS6	Quercus fabri
CS6	Liquidambar formosana
CS6	Castanopsis sclerophylla
CS6	Pinus massoniana
CS6	Cyclobalanopsis glauca
CS6	Lithocarpus glaber
CS6	Diospyros kaki
CS6	Cinnamomum bodinieri
CS66	Pinus massoniana
CS66	Cunninghamia lanceolata
CS66	Cinnamomum bodinieri
CS7	Pinus massoniana
CS70	Cupressus funebris
CS70	Ilex chinensis
CS70	Liquidambar formosana
CS70	Dalbergia hupeana
CS70	Quercus acutissima
CS70	Pinus massoniana
CS70	Pinus massoniana
CS70	Paulownia tomentosa
CS70	Cyclobalanopsis glauca
CS70	Cunninghamia lanceolata
CS70	Cinnamomum bodinieri
CS71	Quercus fabri
CS71	Cyclobalanopsis jenseniana
CS71	Liquidambar formosana
CS71	Platycarya strobilacea
CS71	Dalbergia hupeana
CS71	Loropetalum chinense
CS71	Castanopsis sclerophylla
CS71	Pyrus bretschneideri
CS71	Eurya japonica
CS71	Pinus massoniana
CS71	Schima superba
CS71	Toxicodendron vernicifluum
CS71	Cyclobalanopsis glauca
CS71	Albizia kalkora
CS71	Lindera glauca
CS71	Cunninghamia lanceolata
CS71	Mallotus japonicus
CS74	Platycarya strobilacea
CS74	Pinus massoniana
CS74	Trachycarpus fortunei
CS76	Quercus fabri
CS76	Loropetalum chinense
CS76	Pinus massoniana
CS76	Celtis sinensis
CS76	Symplocos sumuntia
CS76	Albizia kalkora
CS76	Lindera glauca
CS76	Cunninghamia lanceolata
CS76	Diospyros kaki
CS76	Mallotus japonicus
CS76	Cerasus discoidea
CS76	Vernicia fordii
CS77	Quercus fabri
CS77	Machilus thunbergii
CS77	Platycarya strobilacea
CS77	Schima superba
CS77	Toxicodendron vernicifluum
CS77	Cyclobalanopsis glauca
CS77	Albizia kalkora
CS77	Cunninghamia lanceolata
CS77	Castanopsis eyrei
CS77	Vaccinium bracteatum
CS77	Mallotus japonicus
CS77	Cerasus discoidea
CS79	Mallotus apelta
CS79	Cyclobalanopsis jenseniana
CS79	Liquidambar formosana
CS79	Machilus leptophylla
CS79	Platycarya strobilacea
CS79	Dalbergia hupeana
CS79	Schima superba
CS79	Toxicodendron vernicifluum
CS79	Cyclobalanopsis glauca
CS79	Symplocos sumuntia
CS79	Albizia kalkora
CS79	Cunninghamia lanceolata
CS79	Diospyros kaki
CS79	Cinnamomum japonicum
CS79	Rhus chinensis
CS79	Cerasus discoidea
CS79	Vernicia fordii
CS8	Quercus fabri
CS8	Litsea coreana var. sinensis
CS8	Ilex chinensis
CS8	Osmanthus fragrans
CS8	Loropetalum chinense
CS8	Schima superba
CS8	Choerospondias axillaris
CS8	Toxicodendron vernicifluum
CS8	Cyclobalanopsis glauca
CS8	Albizia kalkora
CS8	Lithocarpus glaber
CS8	Diospyros kaki
CS8	Castanopsis eyrei
CS8	Cinnamomum bodinieri
CS8	Ulmus pumila
CS8	Phoebe chekiangensis
CS8	Castanea henryi
CS80	Castanea mollissima
CS80	Phyllostachys heterocycla
CS80	Cunninghamia lanceolata
CS80	Diospyros kaki
CS80	Camellia oleifera
CS81	Litsea coreana var. sinensis
CS81	Celtis sinensis
CS81	Toxicodendron vernicifluum
CS81	Cyclobalanopsis glauca
CS81	Albizia kalkora
CS81	Ulmus pumila
CS82	Quercus fabri
CS82	Premna microphylla
CS82	Platycarya strobilacea
CS82	Dalbergia hupeana
CS82	Pinus massoniana
CS82	Toxicodendron vernicifluum
CS82	Albizia kalkora
CS82	Lindera glauca
CS82	Cunninghamia lanceolata
CS82	Glochidion puberum
CS82	Amygdalus persica
CS82	Camellia oleifera
CS83	Quercus fabri
CS83	Liquidambar formosana
CS83	Platycarya strobilacea
CS83	Pinus massoniana
CS83	Schima superba
CS83	Toxicodendron vernicifluum
CS83	Albizia kalkora
CS83	Cunninghamia lanceolata
CS84	Castanea mollissima
CS84	Pinus massoniana
CS84	Phyllostachys heterocycla
CS84	Cunninghamia lanceolata
CS84	Camellia oleifera
CS86	Litsea coreana var. sinensis
CS86	Rhododendron simsii
CS86	Liquidambar formosana
CS86	Machilus leptophylla
CS86	Dalbergia hupeana
CS86	Acer palmatum
CS86	Toxicodendron vernicifluum
CS86	Cunninghamia lanceolata
CS86	Diospyros kaki
CS86	Mallotus japonicus
CS86	Cerasus discoidea
CS86	Camellia oleifera
CS86	Trachycarpus fortunei
CS87	Pinus massoniana
CS87	Albizia kalkora
CS87	Cunninghamia lanceolata
CS87	Lithocarpus glaber
CS87	Myrica rubra
CS88	Pinus massoniana
CS88	Cunninghamia lanceolata
CS88	Diospyros kaki
CS89	Mallotus apelta
CS89	Quercus fabri
CS89	Rhododendron simsii
CS89	Platycarya strobilacea
CS89	Pinus taiwanensis
CS89	Dalbergia hupeana
CS89	Eurya japonica
CS89	Symplocos sumuntia
CS89	Albizia kalkora
CS89	Lindera glauca
CS89	Diospyros kaki
CS89	Castanopsis eyrei
CS89	Cerasus discoidea
CS9	Quercus fabri
CS9	Litsea coreana var. sinensis
CS9	Symplocos stellaris
CS9	Paulownia tomentosa
CS9	Cyclobalanopsis glauca
CS9	Albizia kalkora
CS9	Lithocarpus glaber
CS9	Castanopsis eyrei
CS90	Liquidambar formosana
CS90	Cunninghamia lanceolata
CS90	Mallotus japonicus
CS90	Camellia oleifera
CS93	Pinus massoniana
CS93	Camellia oleifera
CS97	Pinus massoniana
CS97	Cunninghamia lanceolata
FY1	Liquidambar formosana
FY1	Pistacia chinensis
FY1	Dalbergia hupeana
FY1	Pyrus bretschneideri
FY1	Celtis sinensis
FY1	Euonymus carnosus
FY1	Toona sinensis
FY1	Mallotus japonicus
FY10	Castanea mollissima
FY10	Liquidambar formosana
FY10	Dalbergia hupeana
FY10	Toxicodendron vernicifluum
FY10	Albizia kalkora
FY10	Lindera glauca
FY10	Cunninghamia lanceolata
FY14	Quercus fabri
FY14	Ilex chinensis
FY14	Osmanthus fragrans
FY14	Castanopsis sclerophylla
FY14	Symplocos stellaris
FY14	Quercus acutissima
FY14	Schima superba
FY14	Cyclobalanopsis glauca
FY14	Symplocos sumuntia
FY14	Symplocos sumuntia
FY14	Cunninghamia lanceolata
FY15	Castanopsis sclerophylla
FY15	Pinus massoniana
FY15	Schima superba
FY15	Toxicodendron vernicifluum
FY15	Albizia kalkora
FY15	Cunninghamia lanceolata
FY15	Myrica rubra
FY20	Liquidambar formosana
FY20	Castanopsis sclerophylla
FY20	Pinus massoniana
FY20	Schima superba
FY20	Toxicodendron vernicifluum
FY20	Symplocos sumuntia
FY20	Albizia kalkora
FY20	Cunninghamia lanceolata
FY20	Castanea henryi
FY22	Castanea mollissima
FY22	Phyllostachys heterocycla
FY22	Symplocos sumuntia
FY24	Quercus fabri
FY24	Litsea coreana var. sinensis
FY24	Platycarya strobilacea
FY24	Dalbergia hupeana
FY24	Schima superba
FY24	Cyclobalanopsis glauca
FY24	Symplocos sumuntia
FY24	Albizia kalkora
FY24	Lithocarpus glaber
FY24	Diospyros kaki
FY24	Glochidion puberum
FY27	Quercus fabri
FY27	Sassafras tzumu
FY27	Ilex chinensis
FY27	Liquidambar formosana
FY27	Platycarya strobilacea
FY27	Pinus massoniana
FY27	Phyllostachys heterocycla
FY27	Schima superba
FY27	Symplocos sumuntia
FY27	Albizia kalkora
FY27	Mallotus japonicus
FY27	Cerasus discoidea
FY28	Quercus fabri
FY28	Litsea coreana var. sinensis
FY28	Platycarya strobilacea
FY28	Symplocos stellaris
FY28	Quercus acutissima
FY28	Schima superba
FY28	Cyclobalanopsis glauca
FY28	Symplocos sumuntia
FY28	Symplocos sumuntia
FY28	Albizia kalkora
FY28	Glochidion puberum
FY28	Mallotus japonicus
FY28	Cerasus discoidea
FY29	Pinus massoniana
FY3	Castanea mollissima
FY3	Liquidambar formosana
FY3	Albizia julibrissin
FY3	Dalbergia hupeana
FY3	Celtis sinensis
FY3	Diospyros kaki
FY3	Mallotus japonicus
FY31	Quercus fabri
FY31	Ilex chinensis
FY31	Liquidambar formosana
FY31	Ilex cornuta
FY31	Osmanthus fragrans
FY31	Loropetalum chinense
FY31	Pinus massoniana
FY32	Litsea coreana var. sinensis
FY32	Lindera glauca
FY32	Cerasus discoidea
FY34	Pinus massoniana
FY34	Schima superba
FY34	Symplocos sumuntia
FY34	Cunninghamia lanceolata
FY34	Castanopsis eyrei
FY35	Mallotus apelta
FY35	Liquidambar formosana
FY35	Platycarya strobilacea
FY35	Pyrus bretschneideri
FY35	Pinus massoniana
FY35	Schima superba
FY35	Celtis sinensis
FY35	Acer mono
FY35	Cunninghamia lanceolata
FY35	Cinnamomum bodinieri
FY35	Mallotus japonicus
FY36	Liquidambar formosana
FY36	Osmanthus fragrans
FY36	Castanopsis fargesii
FY36	Castanopsis sclerophylla
FY36	Schima superba
FY36	Cyclobalanopsis glauca
FY36	Lithocarpus glaber
FY36	Cinnamomum bodinieri
FY36	Cerasus discoidea
FY37	Symplocos stellaris
FY37	Pinus massoniana
FY37	Schima superba
FY37	Lithocarpus glaber
FY38	Ilex chinensis
FY38	Castanopsis sclerophylla
FY38	Schima superba
FY38	Lithocarpus glaber
FY38	Cinnamomum bodinieri
FY40	Quercus fabri
FY40	Sassafras tzumu
FY40	Ilex chinensis
FY40	Liquidambar formosana
FY40	Loropetalum chinense
FY40	Castanopsis sclerophylla
FY40	Pyrus bretschneideri
FY40	Pinus massoniana
FY40	Schima superba
FY40	Cyclobalanopsis glauca
FY40	Albizia kalkora
FY40	Lindera glauca
FY40	Lithocarpus glaber
FY40	Diospyros kaki
FY41	Quercus fabri
FY41	Ilex chinensis
FY41	Platycarya strobilacea
FY41	Pyrus bretschneideri
FY41	Lindera glauca
FY41	Castanea henryi
FY44	Ilex chinensis
FY44	Liquidambar formosana
FY44	Castanopsis sclerophylla
FY44	Symplocos stellaris
FY44	Schima superba
FY44	Cunninghamia lanceolata
FY46	Styrax faberi
FY46	Quercus fabri
FY46	Liquidambar formosana
FY46	Osmanthus fragrans
FY46	Platycarya strobilacea
FY46	Castanopsis sclerophylla
FY46	Symplocos stellaris
FY46	Eurya japonica
FY46	Schima superba
FY46	Cyclobalanopsis glauca
FY46	Albizia kalkora
FY46	Cunninghamia lanceolata
FY46	Lithocarpus glaber
FY46	Diospyros kaki
FY46	Vaccinium bracteatum
FY47	Quercus fabri
FY47	Litsea coreana var. sinensis
FY47	Platycarya strobilacea
FY47	Dalbergia hupeana
FY47	Castanopsis sclerophylla
FY47	Quercus acutissima
FY47	Cyclobalanopsis glauca
FY47	Albizia kalkora
FY47	Lindera glauca
FY47	Cunninghamia lanceolata
FY47	Lithocarpus glaber
FY47	Diospyros kaki
FY47	Cerasus discoidea
FY48	Eucalyptus.sp
FY48	Alangium chinense
FY48	Quercus fabri
FY48	Liquidambar formosana
FY48	Platycarya strobilacea
FY48	Dalbergia hupeana
FY48	Pyrus bretschneideri
FY48	Cyclobalanopsis glauca
FY48	Lindera glauca
FY48	Mallotus japonicus
FY48	Euscaphis japonica
FY48	Cerasus discoidea
FY50	Quercus fabri
FY50	Castanea mollissima
FY50	Ailanthus altissima
FY50	Cyclobalanopsis jenseniana
FY50	Pinus massoniana
FY50	Schima superba
FY50	Cyclobalanopsis glauca
FY50	Symplocos sumuntia
FY50	Albizia kalkora
FY50	Cunninghamia lanceolata
FY50	Lithocarpus glaber
FY52	Quercus fabri
FY52	Ilex chinensis
FY52	Platycarya strobilacea
FY52	Loropetalum chinense
FY52	Castanopsis sclerophylla
FY52	Schima superba
FY52	Cyclobalanopsis glauca
FY52	Symplocos sumuntia
FY52	Cunninghamia lanceolata
FY52	Lithocarpus glaber
FY52	Castanopsis eyrei
FY52	Vaccinium bracteatum
FY52	Euscaphis japonica
FY53	Pinus massoniana
FY53	Schima superba
FY53	Cunninghamia lanceolata
FY53	Lithocarpus glaber
FY53	Castanopsis eyrei
FY54	Quercus fabri
FY54	Castanopsis sclerophylla
FY54	Eurya japonica
FY54	Pinus massoniana
FY54	Schima superba
FY54	Cyclobalanopsis glauca
FY54	Cunninghamia lanceolata
FY54	Lithocarpus glaber
FY56	Quercus fabri
FY56	Pinus massoniana
FY56	Schima superba
FY56	Castanopsis eyrei
FY57	Litsea coreana var. sinensis
FY57	Ailanthus altissima
FY57	Pinus taiwanensis
FY57	Eurya japonica
FY57	Toxicodendron vernicifluum
FY57	Albizia kalkora
FY57	Glochidion puberum
FY57	Rhus chinensis
FY57	Euscaphis japonica
FY57	Cerasus discoidea
FY60	Quercus fabri
FY60	Platycarya strobilacea
FY60	Castanopsis sclerophylla
FY60	Schima superba
FY60	Toxicodendron vernicifluum
FY60	Cunninghamia lanceolata
FY60	Euscaphis japonica
FY61	Quercus fabri
FY61	Sassafras tzumu
FY61	Platycarya strobilacea
FY61	Dalbergia hupeana
FY61	Phyllostachys heterocycla
FY61	Symplocos sumuntia
FY61	Albizia kalkora
FY61	Mallotus japonicus
FY61	Cerasus discoidea
FY62	Quercus fabri
FY62	Ilex chinensis
FY62	Elaeocarpus decipiens
FY62	Castanopsis sclerophylla
FY62	Pinus massoniana
FY62	Schima superba
FY62	Cyclobalanopsis glauca
FY62	Symplocos sumuntia
FY62	Albizia kalkora
FY62	Cunninghamia lanceolata
FY62	Lithocarpus glaber
FY62	Diospyros kaki
FY62	Myrica rubra
FY63	Quercus fabri
FY63	Liquidambar formosana
FY63	Pistacia chinensis
FY63	Pinus massoniana
FY63	Schima superba
FY63	Symplocos sumuntia
FY63	Cunninghamia lanceolata
FY63	Cinnamomum bodinieri
FY64	Castanopsis sclerophylla
FY64	Schima superba
FY64	Cinnamomum bodinieri
FY65	Liquidambar formosana
FY65	Dalbergia hupeana
FY65	Castanopsis sclerophylla
FY65	Quercus acutissima
FY65	Albizia kalkora
FY65	Cunninghamia lanceolata
FY65	Diospyros kaki
FY65	Cinnamomum bodinieri
FY66	Styrax faberi
FY66	Sassafras tzumu
FY66	Nyssa sinensis
FY66	Symplocos sumuntia
FY66	Albizia kalkora
FY66	Cunninghamia lanceolata
FY66	Rhus chinensis
FY67	Sassafras tzumu
FY67	Liquidambar formosana
FY67	Cunninghamia lanceolata
FY67	Phoebe sheareri
FY68	Sassafras tzumu
FY68	Machilus thunbergii
FY68	Castanopsis sclerophylla
FY68	Phyllostachys heterocycla
FY68	Schima superba
FY68	Cyclobalanopsis glauca
FY68	Cunninghamia lanceolata
FY68	Lithocarpus glaber
FY69	Quercus fabri
FY69	Sassafras tzumu
FY69	Dalbergia hupeana
FY69	Loropetalum chinense
FY69	Castanopsis sclerophylla
FY69	Pinus massoniana
FY69	Schima superba
FY69	Cyclobalanopsis glauca
FY69	Cunninghamia lanceolata
FY69	Firmiana platanifolia
FY7	Ilex chinensis
FY7	Pistacia chinensis
FY7	Castanopsis sclerophylla
FY7	Ligustrum lucidum
FY7	Pteroceltis tatarinowii
FY7	Albizia kalkora
FY7	Lindera glauca
FY7	Lithocarpus glaber
FY70	Symplocos stellaris
FY70	Pinus massoniana
FY70	Schima superba
FY70	Cyclobalanopsis glauca
FY70	Lithocarpus glaber
FY70	Castanopsis eyrei
FY73	Castanopsis sclerophylla
FY73	Schima superba
FY73	Lithocarpus glaber
FY73	Castanopsis eyrei
FY74	Quercus fabri
FY74	Sassafras tzumu
FY74	Schima superba
FY74	Lithocarpus glaber
FY74	Castanopsis eyrei
FY74	Myrica rubra
FY75	Quercus fabri
FY75	Ilex chinensis
FY75	Dalbergia hupeana
FY75	Loropetalum chinense
FY75	Castanopsis sclerophylla
FY75	Schima superba
FY75	Cyclobalanopsis glauca
FY75	Castanopsis eyrei
FY76	Quercus fabri
FY76	Eurya muricata
FY76	Dalbergia hupeana
FY76	Loropetalum chinense
FY76	Phyllostachys heterocycla
FY76	Schima superba
FY76	Choerospondias axillaris
FY76	Celtis sinensis
FY76	Cyclobalanopsis glauca
FY76	Lindera glauca
FY76	Castanopsis eyrei
FY76	Camellia oleifera
FY77	Quercus fabri
FY77	Liquidambar formosana
FY77	Platycarya strobilacea
FY77	Loropetalum chinense
FY77	Castanopsis sclerophylla
FY77	Pinus massoniana
FY77	Schima superba
FY77	Toxicodendron vernicifluum
FY77	Symplocos sumuntia
FY77	Cinnamomum bodinieri
FY77	Mallotus japonicus
FY78	Loropetalum chinense
FY78	Pinus massoniana
FY78	Schima superba
FY78	Toxicodendron vernicifluum
FY78	Cunninghamia lanceolata
FY78	Cinnamomum bodinieri
FY79	Ilex chinensis
FY79	Liquidambar formosana
FY79	Castanopsis sclerophylla
FY79	Schima superba
FY79	Celtis sinensis
FY79	Cyclobalanopsis glauca
FY79	Symplocos sumuntia
FY79	Cunninghamia lanceolata
FY79	Lithocarpus glaber
FY79	Cinnamomum bodinieri
FY8	Broussonetia papyrifera
FY8	Lindera glauca
FY8	Cunninghamia lanceolata
FY8	Quercus phillyraeoides
FY8	Camptotheca acuminata
FY8	Populus adenopoda
FY8	Rhus chinensis
FY8	Mallotus japonicus
FY8	Camellia oleifera
FY80	Quercus fabri
FY80	Sassafras tzumu
FY80	Ilex chinensis
FY80	Liquidambar formosana
FY80	Platycarya strobilacea
FY80	Castanopsis sclerophylla
FY80	Schima superba
FY80	Symplocos sumuntia
FY80	Albizia kalkora
FY80	Cunninghamia lanceolata
FY81	Liquidambar formosana
FY81	Dalbergia hupeana
FY81	Loropetalum chinense
FY81	Castanopsis sclerophylla
FY81	Schima superba
FY81	Cyclobalanopsis glauca
FY81	Cunninghamia lanceolata
FY81	Lithocarpus glaber
FY82	Schima superba
FY82	Cunninghamia lanceolata
FY82	Lithocarpus glaber
FY83	Quercus fabri
FY83	Dalbergia hupeana
FY83	Toxicodendron vernicifluum
FY83	Cyclobalanopsis glauca
FY83	Symplocos sumuntia
FY83	Lindera glauca
FY83	Lithocarpus glaber
FY84	Quercus fabri
FY84	Ilex chinensis
FY84	Pinus massoniana
FY84	Schima superba
FY84	Symplocos sumuntia
FY84	Lithocarpus glaber
[truncated: 2,460 more rows]

## Sheet: Sheet2
	桉树	Eucalyptus.sp
	八角枫	Alangium chinense
	八角梧桐	Clerodendrum trichotomum
	白背叶	Mallotus apelta
	白花龙	Styrax faberi
	白栎	Quercus fabri
	白玉兰	Michelia alba
	柏木	Cupressus funebris
	板栗	Castanea mollissima
	豹皮樟	Litsea coreana var. sinensis
	檫树	Sassafras tzumu
	赤楠	Syzygium buxifolium
	臭椿	Ailanthus altissima
	刺柏	Juniperus formosana
	楤木	Aralia chinensis
	大叶冬青	Ilex latifolia
	大叶青冈	Cyclobalanopsis jenseniana
	冬青	Ilex chinensis
	豆腐柴	Premna microphylla
	杜鹃	Rhododendron simsii
	杜英	Elaeocarpus decipiens
	杜仲	Eucommia ulmoides
	短柄枹	Quercus serrata
	榧树	Torreya grandis
	枫香	Liquidambar formosana
	复盆子	Rubus idaeus
	格药柃	Eurya muricata
	狗骨柴	Diplospora dubia
	构骨	Ilex cornuta
	构树	Broussonetia papyrifera
	光皮桦	Betula luminifera
	桂花	Osmanthus fragrans
	合欢	Albizia julibrissin
	胡桃	Juglans regia
	红果树	Stranvaesia davidiana
	红楠	Machilus thunbergii
	红檀	Swartizia spp.
	胡枝子	Lespedeza bicolor
	花榈木	Ormosia henryi
	华东楠	Machilus leptophylla
	化香树	Platycarya strobilacea
	黄荆	Vitex negundo var. cannabifolia
	黄连木	Pistacia chinensis
	黄山松	Pinus taiwanensis
	黄檀	Dalbergia hupeana
	黄杨	Buxus sinica
	鸡爪槭	Acer palmatum
	檵木	Loropetalum chinense
	夹竹桃	Nerium indicum
	矩形叶鼠刺	Elsholtzia fruticosa
	榉树	Zelkova serrata
	君迁子	Diospyros lotus
	栲树	Castanopsis fargesii
	苦楝	Melia azedarach
	苦槠	Castanopsis sclerophylla
	蓝果树	Nyssa sinensis
	榔榆	Ulmus parvifolia
	老鼠矢	Symplocos stellaris
	梨树	Pyrus bretschneideri
	连蕊茶	Camellia fraterna
	连香树	Cercidiphyllum japonicum
	柃木	Eurya japonica
	流苏子	Coptosapelta diffusa
	垂柳	Salix babylonica
	麻栎	Quercus acutissima
	马褂木	Liriodendron chinense
	马尾松	Pinus massoniana
	马银花	Rhododendron ovatum
	马醉木	Pieris japonica
	毛竹	Phyllostachys heterocycla
	米槠	Castanopsis carlesii
	木荷	Schima superba
	木槿	Hibiscus syriacus
	南酸枣	Choerospondias axillaris
	女贞	Ligustrum lucidum
	泡桐	Paulownia tomentosa
	枇杷	Eriobotrya japonica
	苹果	Malus pumila
	朴树	Celtis sinensis
	桤木	Alnus cremastogyne
	漆树	Toxicodendron vernicifluum
	青冈	Cyclobalanopsis glauca
	青檀	Pteroceltis tatarinowii
	肉桂	Cinnamomum cassia
	肉花卫矛	Euonymus carnosus
	三角槭	Acer buergerianum
	桑	Morus alba
	山鸡椒	Litsea cubeba
	山茶	Camellia japonica
	山矾	Symplocos sumuntia
	山合欢	Albizia kalkora
	山核桃	Carya cathayensis
	山胡椒	Lindera glauca
	大叶苎麻	Boehmeria longispica
	山樱花	Cerasus serrulata
	杉木	Cunninghamia lanceolata
	石栎	Lithocarpus glaber
	石楠	Photinia serrulata
	柿	Diospyros kaki
	鼠李	Rhamnus davurica
	树参	Dendropanax dentiger
	水青冈	Fagus longipetiolata
	四川山矾	Symplocos setchuensis
	鸡骨常山	Alstonia yunnanensis
	算盘子	Glochidion puberum
	桃	Amygdalus persica
	天竺桂	Cinnamomum japonicum
	甜槠	Castanopsis eyrei
	铁冬青	Ilex rotunda
	乌饭树	Vaccinium bracteatum
	乌冈栎	Quercus phillyraeoides
	乌桕	Sapium sebiferum
	无患子	Sapindus mukorossi
	梧桐	Firmiana platanifolia
	色木槭	Acer mono
	喜树	Camptotheca acuminata
	香椿	Toona sinensis
	香果树	Emmenopterys henryi
	香樟	Cinnamomum bodinieri
	小果南烛	Lyonia ovalifolia var. elliptica
	榕叶冬青	Ilex ficoidea
	小叶青冈	Cyclobalanopsis myrsinifolia
	秀丽槭	Acer elegantulum
	悬铃木	Platanus acerifolia
	盐肤木	Rhus chinensis
	杨梅	Myrica rubra
	响叶杨	Populus adenopoda
	杨桐	Adinandra millettii
	野梧桐	Mallotus japonicus
	野鸭椿	Euscaphis japonica
	东京樱花	Cerasus yedoensis
	迎春樱桃	Cerasus discoidea
	油茶	Camellia oleifera
	油桐	Vernicia fordii
	榆树	Ulmus pumila
	枣	Ziziphus jujuba
	浙江楠	Phoebe chekiangensis
	锥栗	Castanea henryi
	紫弹树	Celtis biondii
	紫楠	Phoebe sheareri
	紫藤	Wisteria sinensis
	紫薇	Lagerstroemia indica
	棕榈	Trachycarpus fortunei
